# Supplementary material for: Knowledge, attitudes and practices on malaria transmission in Mamfene, KwaZulu-Natal Province, South Africa 2015
Source: BMC Public Health. 2017 Jul 20;18:41. doi: 10.1186/s12889-017-4583-2 (PMC5520288; doi:10.1186/s12889-017-4583-2)
Supplement: Supplementary file 1 — KZN KAP_Questionnaire1. (XLSX 189 kb) [file 12889_2017_4583_MOESM1_ESM.xlsx]

## Sheet: KAP Cleaned data2015
UniqueKey	Dateofinterview	Uniquenumber	Section	Nameofunterviewer	Gender	Familyposition	Education	Employment	Typeofemployment	Malariahistory	Wallmaterial	Roofmaterial	Toiletfacility	Drinkingwater	Age	Industry	Malariaheard	Whereheard	Radioowned	Television	Car	Mobilephone	Electricity	Tractor	Bicycle	Fever	Headache	Jointpains	Feelingcold	Nauseaandvomiting	Diarrhoea	Dizziness	Lossofappetite	Bodyweakness	Delirium	Other	Mosquitobite	Witchcraft	Drinkingdirtywater	Coldweather	Unhygienicenvironment	Closecontactwithmalariasufferer	Other1	Keephousesurroundingclean	Eatgarlic	Usemosquitorepellent	Avoidmosquitobite	Takepreventativemedication	Usemosquitocoil
1	2015-10-15	fd8a53dc-9bf6-4473-861f-2e2fa508c58e	2	Thobelani Mpungose	Male	Head of the house	Primary level	Unemployment		1	Cement bricks	Zinc	Ventilated improved pit toilet	Running tap water in dwelling	69		Yes	Local health facility	Yes	No	Yes	Yes	Yes	No	No	No	No	No	No	No	No	No	No	No	No	Yes	Yes	No	No	No	No	No	No	No	No	No	No	No	No
2	2015-10-15	ed190f8c-1a38-472d-b932-e17b7ed5673a	2	Thobelani Mpungose	Female	Wife	Secondary level	Unemployment		1	Cement bricks	Zinc	Ventilated improved pit toilet	Running tap water in dwelling	40		Yes	Friend	No	Yes	Yes	Yes	Yes	No	Yes	No	Yes	No	Yes	Yes	No	No	No	No	No	No	Yes	No	No	No	No	No	No	No	No	No	No	No	Yes
3	2015-10-15	cbd64c80-67f4-44b6-b6de-5da6c241326d	2	Thobelani Mpungose	Female	Brother/sister	Secondary level	Student		1	Cement bricks	Zinc	Ventilated improved pit toilet	Running tap water in dwelling	21		Yes	Local health facility	Yes	Yes	No	Yes	Yes	No	No	Yes	No	No	Yes	Yes	No	No	No	No	No	No	Yes	No	No	No	No	No	No	No	No	No	Yes	No	Yes
4	2015-10-15	84c3298a-92a7-48d6-9af0-456e0fcb5eb2	2	Thobelani Mpungose	Female	Head of the house	Primary level	Unemployment		0	Cement bricks	Zinc	Ventilated improved pit toilet	Running tap water in dwelling	42		Yes	Community meetings	No	Yes	No	Yes	Yes	No	No	Yes	Yes	No	Yes	No	No	No	No	Yes	No	No	Yes	No	No	No	No	No	No	Yes	No	No	Yes	Yes	No
5	2015-10-15	20168e06-68d6-47dc-802a-09de618895c1	2	Thobelani Mpungose	Female	Brother/sister	Secondary level	Unemployment		0	Cement bricks	Zinc	Ventilated improved pit toilet	Running tap water in dwelling	32		Yes	Local health facility	Yes	Yes	No	Yes	Yes	No	No	No	Yes	No	Yes	Yes	No	No	No	No	No	No	Yes	No	No	No	No	No	No	No	No	No	No	No	Yes
6	2015-10-15	769d8217-48ae-420b-83d8-fe8c3ae87bd7	2	Thobelani Mpungose	Male	Brother/sister	Primary level	Unemployment		0	Cement bricks	Zinc	Ventilated improved pit toilet	Running tap water in dwelling	35		Yes	Local health facility	Yes	Yes	No	Yes	Yes	No	Yes	Yes	Yes	No	No	Yes	No	No	Yes	No	No	No	Yes	No	No	No	No	No	No	No	No	No	Yes	No	Yes
7	2015-10-15	5c34a250-b2ef-4b33-b808-89607083fe60	2	Thobelani Mpungose	Female	Wife	Primary level	Unemployment		1	Cement bricks	Zinc	Ventilated improved pit toilet	Running tap water in dwelling	33		Yes	Local health facility	Yes	Yes	No	Yes	Yes	No	Yes	Yes	Yes	No	Yes	Yes	No	No	No	No	No	No	Yes	No	No	No	No	No	No	No	No	No	No	No	Yes
8	2015-10-15	982a6b26-8abb-42d5-82b5-536b200f4311	2	Thobelani Mpungose	Male	Brother/sister	Secondary level	Unemployment		1	Cement bricks	Zinc	Ventilated improved pit toilet	Running tap water in dwelling	21		No		Yes	Yes	No	Yes	Yes	No	No	No	No	No	No	No	No	No	No	No	No	Yes	No	No	No	No	No	No	Yes	No	No	No	No	No	No
9	2015-10-15	a92554a1-5397-4de6-8aad-048ca093ba01	2	Thobelani Mpungose	Male	Head of the house	Primary level	Unemployment		1	Cement bricks	Zinc	Ventilated improved pit toilet	Running tap water in dwelling	45		No		Yes	Yes	No	Yes	Yes	No	Yes	No	No	No	No	No	No	No	No	No	No	Yes	Yes	No	No	No	No	No	No	No	No	No	Yes	No	No
10	2015-10-15	3a95af5c-5cda-4a7c-9aac-0f6759226473	2	Thobelani Mpungose	Female	Head of the house	Primary level	Pensioner		1	Cement bricks	Zinc	Ventilated improved pit toilet	Running tap water in dwelling	54		Yes	Radio	Yes	Yes	No	Yes	Yes	No	Yes	No	Yes	No	Yes	Yes	No	No	No	No	No	No	Yes	No	No	No	No	No	No	No	No	No	Yes	No	Yes
11	2015-10-15	ac85355c-b353-49d3-afd5-ce6a7405dacd	2	Lungisani Nkosi	Male	Daughter/son	Primary level	Unemployment		1	Cement bricks	Zinc	Ventilated improved pit toilet	Running tap water in dwelling	26		Yes	Friend	Yes	Yes	No	Yes	Yes	No	No	No	Yes	No	No	No	Yes	No	No	Yes	No	No	Yes	No	No	No	No	No	No	No	No	No	Yes	No	No
12	2015-10-15	b7977a09-cffb-47e9-900d-b20ac0b81915	2	Lungisani Nkosi	Female	Daughter/son	Secondary level	Unemployment		0	Cement bricks	Zinc	Ventilated improved pit toilet	Running tap water in dwelling	33		Yes	School	Yes	Yes	No	Yes	Yes	No	No	No	Yes	Yes	No	Yes	No	No	No	No	No	No	Yes	No	No	No	No	No	No	No	No	No	No	No	Yes
13	2015-10-15	3b66ce77-e204-4a3c-a52b-de06ea3b09b4	2	Lungisani Nkosi	Female	Wife	Secondary level	Unemployment		0	Cement with stone	Zinc	Ventilated improved pit toilet	Running tap water in dwelling	45		Yes	Family member	Yes	Yes	No	Yes	Yes	No	No	No	Yes	No	Yes	No	Yes	No	No	No	No	No	Yes	No	No	No	Yes	No	No	No	No	No	No	No	No
14	2015-10-15	edbb1276-589d-4c1f-b7c5-bf09ff230526	2	Lungisani Nkosi	Female	Daughter/son	Primary level	Unemployment		1	Clay blocks	Zinc	Ventilated improved pit toilet	Running tap water in dwelling	40		Yes	Friend	Yes	Yes	No	Yes	Yes	No	No	No	Yes	No	No	Yes	No	No	No	No	No	No	Yes	No	No	No	No	No	No	Yes	No	No	No	No	No
15	2015-10-15	d5844fb7-61f0-4b5a-aeaa-e0df99394fdc	2	Lungisani Nkosi	Female	Daughter/son	Primary level	Unemployment		1	Cement bricks	Zinc	Ventilated improved pit toilet	Running tap water in dwelling	23		Yes	Relative	Yes	Yes	No	Yes	Yes	No	No	No	Yes	No	Yes	No	Yes	No	No	No	No	No	Yes	No	No	No	No	No	No	No	No	No	No	No	No
16	2015-10-15	f8b417f1-1c09-4ac6-b28c-135e4778e20b	2	Lungisani Nkosi	Male	Brother/sister	Secondary level	Unemployment		1	Cement bricks	Zinc	Ventilated improved pit toilet	Running tap water in dwelling	32		Yes	School	Yes	Yes	No	Yes	Yes	No	No	No	No	No	Yes	No	No	No	No	Yes	No	No	Yes	No	No	No	No	No	No	No	No	No	No	No	Yes
17	2015-10-15	4e101728-a490-463c-b9f8-a8e8fab13129	2	Lungisani Nkosi	Female	Wife	No schooling	Unemployment		1	Cement bricks	Zinc	Ventilated improved pit toilet	Running tap water in dwelling	62		Yes	Relative	Yes	No	No	Yes	Yes	No	No	No	Yes	No	No	No	No	No	No	No	No	No	Yes	No	No	No	No	No	No	No	No	No	Yes	No	No
18	2015-10-15	14aa42ae-4a0e-4280-83a8-c7b6e1e5075b	2	Lungisani Nkosi	Male	Daughter/son	Primary level	Unemployment		1	Cement bricks	Zinc	Ventilated improved pit toilet	Running tap water in dwelling	36		Yes	Family member	Yes	No	No	Yes	Yes	No	No	No	Yes	No	No	Yes	No	No	No	No	No	No	Yes	No	No	No	No	No	No	No	No	No	No	No	Yes
19	2015-10-15	ef9206a2-ea90-4bad-9ccf-a2d000d90f94	2	Lungisani Nkosi	Female	Wife	No schooling	Unemployment		1	Cement bricks	Zinc	Ventilated improved pit toilet	Running tap water in dwelling	48		Yes	Local health facility	Yes	Yes	No	No	Yes	No	No	No	Yes	No	No	No	No	No	No	No	No	No	Yes	No	No	No	No	No	No	Yes	No	No	No	No	No
20	2015-10-15	af9751dc-148a-47c5-bf69-f5a348452765	2	Lungisani Nkosi	Female	Wife	No schooling	Pensioner		1	Cement bricks	Zinc	Ventilated improved pit toilet	Running tap water in dwelling	68		Yes	Local health facility	Yes	No	No	Yes	Yes	No	No	No	Yes	Yes	No	No	No	No	No	No	No	No	Yes	No	No	No	No	No	No	Yes	No	Yes	No	No	No
21	2015-10-15	a1dc9948-d9a8-49e9-a3d8-2dab5d732d30	2	Zothile Mlambo	Female	Wife	Primary level	Employed	Non-skilled office	1	Cement bricks	Zinc	Ventilated improved pit toilet	Running tap water in dwelling	42	Public sector	Yes	Local health facility	Yes	Yes	No	Yes	Yes	No	No	No	Yes	No	No	Yes	No	Yes	No	No	No	No	Yes	No	No	No	No	No	No	No	No	No	No	No	No
22	2015-10-15	630660c4-b856-4c92-8fb4-1dc7ca82cba0	2	Zothile Mlambo	Male	Brother/sister	Secondary level	Unemployment		1	Cement bricks	Zinc	Ventilated improved pit toilet	Running tap water in dwelling	31		Yes	Family member	Yes	Yes	Yes	Yes	Yes	No	No	Yes	Yes	No	No	Yes	No	No	No	No	No	No	Yes	No	No	No	No	No	No	No	No	No	No	No	No
23	2015-10-15	e50c9318-9229-4b0a-88fc-e3771d86ff0c	2	Zothile Mlambo	Male	Head of the house	Primary level	Unemployment		1	Cement bricks	Zinc	Ventilated improved pit toilet	Running tap water in dwelling	52		Yes	Friend	Yes	Yes	Yes	Yes	No	No	No	Yes	Yes	No	Yes	No	No	Yes	No	No	Yes	No	Yes	No	No	No	No	No	No	No	No	No	No	No	No
24	2015-10-15	f4c8ac50-7e6b-4ee2-b08d-1fa81c6958c4	2	Zothile Mlambo	Female	Wife	Primary level	Unemployment		0	Cement bricks	Zinc	Ventilated improved pit toilet	Running tap water in dwelling	57		Yes	Local health facility	Yes	Yes	No	Yes	Yes	No	No	Yes	Yes	Yes	No	No	No	Yes	No	No	No	No	Yes	No	No	No	No	No	No	No	Yes	No	No	No	No
25	2015-10-15	5a28a128-3178-41c9-aa26-c002f2530c96	2	Zothile Mlambo	Female	Brother/sister	Secondary level	Unemployment		1	Cement bricks	Zinc	Ventilated improved pit toilet	Running tap water in dwelling	22		Yes	School	Yes	Yes	No	Yes	Yes	No	No	No	Yes	No	Yes	No	No	No	No	No	No	No	Yes	No	No	No	No	No	No	No	No	No	No	No	No
26	2015-10-15	9ba15869-df19-45bf-828d-892df67d20fa	2	Zothile Mlambo	Female	Brother/sister	Tertiary level	Employed	Skilled office	1	Cement bricks	Tiles	Ventilated improved pit toilet	Running tap water in dwelling	31	Public sector	Yes	Local health facility	Yes	Yes	Yes	Yes	Yes	No	Yes	Yes	No	No	Yes	No	No	No	No	No	No	No	Yes	No	No	No	No	No	No	Yes	No	No	No	No	No
27	2015-10-15	36f22fc6-6359-4234-9b62-b0ee93e11bac	2	Zothile Mlambo	Male	Head of the house	Primary level	Unemployment		1	Cement bricks	Zinc	Ventilated improved pit toilet	Running tap water in dwelling	35		Yes	Radio	Yes	Yes	No	Yes	Yes	No	No	Yes	Yes	No	No	Yes	No	Yes	No	No	No	No	Yes	No	No	No	No	No	No	No	No	No	No	No	No
28	2015-10-15	3643f99b-2ad4-43bb-99b1-a5689e16b47e	2	Zothile Mlambo	Female	Wife	Secondary level	Unemployment		1	Cement bricks	Zinc	Ventilated improved pit toilet	Running tap water in dwelling	45		Yes	School	Yes	Yes	No	Yes	Yes	No	No	Yes	No	No	Yes	Yes	No	No	No	No	No	No	Yes	No	No	No	No	No	No	No	Yes	No	No	No	No
29	2015-10-15	b8f4ec75-df9e-4fec-8376-859d55c6365f	2	Zothile Mlambo	Female	Wife	Secondary level	Unemployment		1	Cement bricks	Zinc	Ventilated improved pit toilet	Running tap water in dwelling	31		Yes	Radio	Yes	Yes	No	Yes	Yes	No	No	No	Yes	No	No	Yes	No	Yes	No	No	No	No	Yes	No	No	No	No	No	No	No	No	Yes	No	No	No
30	2015-10-15	2381c782-2019-463a-8ade-3f9155cba2d5	2	Zothile Mlambo	Female	Wife	Secondary level	Unemployment		1	Cement bricks	Zinc	Ventilated improved pit toilet	Running tap water in dwelling	35		Yes	Local health facility	Yes	Yes	No	Yes	Yes	No	No	No	Yes	No	Yes	No	No	Yes	No	No	No	No	Yes	No	No	No	No	No	No	No	No	Yes	No	No	No
31	2015-10-15	a0e0d63d-a50c-43bd-a016-35208a8ef689	2	Bongiwe Gumede	Female	Head of the house	No schooling	Pensioner		1	Cement bricks	Zinc	Ventilated improved pit toilet	Running tap water in dwelling	74		Yes	Church	Yes	Yes	No	Yes	Yes	No	No	No	No	Yes	No	Yes	No	Yes	No	No	No	No	Yes	No	No	Yes	No	No	No	No	No	No	Yes	No	Yes
32	2015-10-15	b2166b2f-4f15-4b99-9689-8c69305ee9db	2	Bongiwe Gumede	Female	Wife	Primary level	Housewife		1	Cement bricks	Tiles	Ventilated improved pit toilet	Running tap water in dwelling	43		Yes	Radio	Yes	Yes	Yes	Yes	Yes	No	No	Yes	No	No	Yes	No	Yes	No	No	No	No	No	Yes	No	No	No	No	No	No	No	No	Yes	Yes	No	No
33	2015-10-15	ab2378a7-fa4d-4b95-8250-d411a2c19201	2	Bongiwe Gumede	Female	Daughter/son	Secondary level	Student		1	Cement bricks	Zinc	Ventilated improved pit toilet	Running tap water in dwelling	26		Yes	Radio	Yes	Yes	No	No	Yes	No	No	No	Yes	No	Yes	No	No	No	No	No	No	No	Yes	No	No	No	No	No	No	No	No	Yes	Yes	No	No
34	2015-10-15	5b7263cc-6dcd-4d15-b642-10def8eea900	2	Bongiwe Gumede	Female	Daughter/son	Secondary level	Employed	Skilled office	0	Cement bricks	Zinc	Ventilated improved pit toilet	Running tap water in dwelling	33	Non-governmental organisation	Yes	Family member	Yes	Yes	Yes	Yes	Yes	No	No	No	Yes	No	Yes	No	No	No	No	Yes	No	No	Yes	No	Yes	No	Yes	No	No	No	No	Yes	No	Yes	Yes
35	2015-10-15	39a5a56d-e6fc-4f05-85b1-9b37b5e148b4	2	Bongiwe Gumede	Male	Head of the house	No schooling	Pensioner		0	Cement bricks	Zinc	Ventilated improved pit toilet	Running tap water in dwelling	61		Yes	Radio	Yes	Yes	Yes	Yes	Yes	No	No	Yes	Yes	No	Yes	No	Yes	No	No	No	No	No	Yes	No	Yes	No	No	No	No	No	No	Yes	No	Yes	Yes
36	2015-10-15	36fcf418-cc62-4884-9583-b9c041198dbd	2	Bongiwe Gumede	Female	Wife	Primary level	Housewife		1	Cement bricks	Zinc	Ventilated improved pit toilet	Running tap water in dwelling	39		Yes	Radio	Yes	Yes	No	Yes	Yes	No	Yes	Yes	No	No	Yes	No	No	Yes	No	No	No	No	Yes	No	Yes	No	Yes	No	No	No	No	Yes	Yes	No	No
37	2015-10-15	9e6cb308-6130-418f-8621-e6f106d4233a	2	Bongiwe Gumede	Female	Head of the house	No schooling	Housewife		1	Cement bricks	Zinc	Ventilated improved pit toilet	Running tap water in dwelling	55		Yes	Friend	No	Yes	No	Yes	Yes	No	No	Yes	Yes	No	No	No	No	No	Yes	No	No	No	Yes	No	Yes	No	No	No	No	No	No	No	Yes	No	Yes
38	2015-10-15	17cf7a3d-dacc-4784-a68a-4945ff4aa89e	2	Bongiwe Gumede	Male	Head of the house	Secondary level	Employed	Farm worker	1	Cement bricks	Zinc	Ventilated improved pit toilet	Running tap water in dwelling	52	Farming	Yes	Radio	Yes	Yes	No	Yes	Yes	No	Yes	Yes	Yes	No	No	Yes	No	Yes	No	No	No	No	Yes	No	Yes	No	No	No	No	Yes	No	Yes	Yes	No	No
39	2015-10-15	f703c186-5edf-4824-8516-26144ac8df40	2	Bongiwe Gumede	Female	Wife	No schooling	Housewife		0	Cement bricks	Zinc	Ventilated improved pit toilet	Running tap water in dwelling	59		Yes	Radio	Yes	Yes	No	Yes	Yes	No	Yes	Yes	Yes	No	No	No	No	Yes	No	No	No	No	Yes	No	Yes	No	No	No	No	Yes	No	Yes	No	Yes	No
40	2015-10-15	c174c50f-8b6f-4be6-90c4-2ef461d5c942	2	Bongiwe Gumede	Female	Wife	Primary level	Employed	Non-skilled office	0	Cement bricks	Zinc	Ventilated improved pit toilet	Running tap water in dwelling	53	Public sector	Yes	Family member	Yes	Yes	No	Yes	Yes	No	Yes	Yes	Yes	No	Yes	No	Yes	No	No	No	No	No	Yes	No	Yes	No	Yes	No	No	Yes	No	No	Yes	No	No
41	2015-10-15	32c4fbdd-ad67-44cb-bf44-b447f41d1fc1	2	Sicelo Phungula	Female	Wife	Secondary level	Unemployment		1	Cement bricks	Zinc	Ventilated improved pit toilet	Running tap water in dwelling	32		Yes	Local health facility	Yes	Yes	No	Yes	Yes	No	No	No	Yes	No	Yes	Yes	No	No	No	Yes	No	No	Yes	No	No	No	Yes	No	No	No	No	No	No	Yes	Yes
42	2015-10-15	5ea4c5db-2636-4f74-8c3a-d76f02d0816c	2	Sicelo Phungula	Female	Head of the house	No schooling	Unemployment		1	Cement bricks	Zinc	Ventilated improved pit toilet	Running tap water in dwelling	44		Yes	Television	Yes	Yes	Yes	Yes	No	No	No	No	Yes	No	Yes	No	No	Yes	No	No	Yes	No	Yes	No	No	No	Yes	No	No	No	No	Yes	Yes	No	Yes
43	2015-10-15	e4eb3b42-4661-436d-9e79-075ece30d21d	2	Sicelo Phungula	Female	Head of the house	No schooling	Unemployment		1	Cement bricks	Zinc	Ventilated improved pit toilet	Running tap water in dwelling	47		Yes	Local health facility	Yes	Yes	No	Yes	Yes	No	No	No	Yes	No	Yes	Yes	No	No	Yes	No	No	No	Yes	No	No	Yes	No	No	No	Yes	No	No	Yes	No	No
44	2015-10-15	22f44915-2e5c-4cab-ae2e-f5768934bb5f	2	Sicelo Phungula	Female	Brother/sister	Secondary level	Unemployment		1	Cement bricks	Zinc	Ventilated improved pit toilet	Running tap water in dwelling	26		Yes	Local health facility	Yes	Yes	No	Yes	Yes	No	No	No	Yes	No	Yes	No	No	No	Yes	Yes	No	No	Yes	No	Yes	No	No	Yes	No	Yes	No	No	Yes	No	No
45	2015-10-15	3560f384-fc9c-48ab-937b-a4512156a97b	2	Sicelo Phungula	Male	Daughter/son	Secondary level	Employed	Non-skilled office	1	Cement bricks	Zinc	Ventilated improved pit toilet	Running tap water in dwelling	45	Public sector	Yes	Community meetings	Yes	Yes	No	Yes	Yes	No	No	No	Yes	No	Yes	No	No	No	Yes	Yes	No	No	Yes	No	No	No	Yes	No	No	Yes	No	No	Yes	No	No
46	2015-10-15	8953acec-9e3f-46b2-8854-c959c1429fa2	2	Sicelo Phungula	Female	Wife	No schooling	Unemployment		1	Cement bricks	Zinc	Ventilated improved pit toilet	Running tap water in dwelling	66		Yes	Church	Yes	Yes	Yes	Yes	Yes	No	Yes	No	Yes	Yes	No	Yes	No	No	Yes	No	No	No	Yes	No	Yes	No	No	No	No	No	No	No	No	No	No
47	2015-10-15	509a95d8-8a66-4c6d-997b-498336481c3e	2	Sicelo Phungula	Male	Daughter/son	Secondary level	Unemployment		1	Cement bricks	Zinc	Ventilated improved pit toilet	Running tap water in dwelling	19		Yes	Church	Yes	Yes	Yes	Yes	Yes	No	No	No	Yes	No	Yes	Yes	No	Yes	Yes	No	No	No	Yes	No	No	No	Yes	No	No	Yes	No	No	Yes	No	No
48	2015-10-15	f6046f27-76f2-4943-ad2b-7b5af3e0fdad	2	Sicelo Phungula	Female	Wife	No schooling	Unemployment		1	Cement bricks	Zinc	Ventilated improved pit toilet	Running tap water in dwelling	55		Yes	Television	Yes	Yes	No	Yes	Yes	No	No	Yes	No	Yes	No	Yes	No	No	No	No	No	No	Yes	No	Yes	Yes	No	No	No	Yes	No	Yes	Yes	No	No
49	2015-10-15	231d1935-75cb-4f42-b5fe-5f01b8520b25	2	Sicelo Phungula	Female	Wife	Primary level	Employed	Non-skilled office	1	Cement bricks	Zinc	Ventilated improved pit toilet	Running tap water in dwelling	46	Public sector	Yes	Television	Yes	Yes	No	Yes	Yes	No	No	No	Yes	No	No	No	No	Yes	Yes	Yes	No	No	Yes	No	Yes	No	No	No	No	No	No	Yes	No	Yes	Yes
50	2015-10-15	3aaf825b-8557-4e93-aab8-7adab3f6c5c6	2	Sicelo Phungula	Male	Daughter/son	Secondary level	Student		1	Cement bricks	Zinc	Ventilated improved pit toilet	Running tap water in dwelling	19		Yes	Television	Yes	Yes	No	Yes	Yes	No	No	No	Yes	No	Yes	No	Yes	Yes	No	No	No	No	Yes	No	Yes	Yes	No	No	No	Yes	No	No	No	Yes	No
51	2015-10-15	af893906-1eec-4208-b0e3-7a9b3914e3a6	2	Anna Shabangu	Female	Head of the house	Primary level	Pensioner		1	Cement bricks	Zinc	Ventilated improved pit toilet	Running tap water in dwelling	64		Yes	Radio	No	Yes	No	Yes	No	No	No	No	Yes	No	Yes	No	No	No	No	No	No	No	Yes	No	No	No	No	No	No	No	No	No	Yes	No	Yes
52	2015-10-15	bf5755c6-4c8e-4c66-813b-7d3bb9dede4a	2	Anna Shabangu	Female	Head of the house	Primary level	Unemployment		1	Cement bricks	Zinc	Ventilated improved pit toilet	Running tap water in dwelling	39		Yes	Community meetings	No	Yes	Yes	No	Yes	No	No	Yes	Yes	No	No	No	No	No	No	No	No	No	Yes	No	No	No	No	No	No	No	No	Yes	Yes	No	No
53	2015-10-15	7df6a27d-2a95-4dd7-a36d-cc7c3aaf7e07	2	Anna Shabangu	Female	Head of the house	No schooling	Pensioner		1	Cement bricks	Zinc	Ventilated improved pit toilet	Running tap water in dwelling	70		Yes	Television	No	No	No	No	Yes	No	No	No	Yes	No	Yes	No	No	No	No	No	No	No	Yes	No	No	No	No	No	No	Yes	No	Yes	No	No	No
54	2015-10-15	682765e0-630e-4fce-a90a-54517f28de53	2	Anna Shabangu	Female	Head of the house	Primary level	Unemployment		1	Clay blocks	Grass	Ventilated improved pit toilet	Running tap water in dwelling	45		Yes	Local health facility	No	No	No	No	Yes	No	No	Yes	Yes	No	No	No	No	No	No	No	No	No	Yes	No	No	No	No	No	No	Yes	No	No	No	No	No
55	2015-10-15	4cbd7c5d-6058-4101-a24c-1cabda6d8850	2	Anna Shabangu	Female	Head of the house	Primary level	Unemployment		1	Cement bricks	Zinc	Ventilated improved pit toilet	Running tap water in dwelling	41		Yes	Local health facility	Yes	Yes	No	Yes	No	No	No	No	Yes	No	Yes	No	No	No	No	No	No	No	Yes	No	No	No	No	No	No	No	No	Yes	Yes	No	No
56	2015-10-15	c3d7bf17-8d22-4151-a0de-a50e2ee29ea5	2	Anna Shabangu	Female	Head of the house	No schooling	Pensioner		1	Clay blocks	Grass	Ventilated improved pit toilet	Running tap water in dwelling	88		Yes	Local health facility	Yes	No	No	No	Yes	No	No	Yes	Yes	No	No	No	No	No	No	No	No	No	Yes	No	No	No	No	No	No	No	No	Yes	No	Yes	No
57	2015-10-15	3e6a3ac6-63f3-4ca7-9b50-5a8557e86703	2	Anna Shabangu	Male	Head of the house	No schooling	Pensioner		1	Cement bricks	Zinc	Ventilated improved pit toilet	Running tap water in dwelling	64		Yes	Local health facility	No	Yes	Yes	No	Yes	No	No	No	Yes	No	No	No	Yes	No	No	No	No	No	Yes	No	No	No	No	No	No	No	No	Yes	Yes	No	No
58	2015-10-15	b336b487-8f9d-4f30-ba2b-b72faddf9f77	2	Anna Shabangu	Male	Daughter/son	Primary level	Unemployment		1	Cement with stone	Zinc	Ventilated improved pit toilet	Running tap water in dwelling	20		Yes	Radio	Yes	Yes	No	No	No	No	No	No	Yes	No	No	Yes	No	No	No	No	No	No	Yes	No	No	No	No	No	No	No	No	No	No	No	No
59	2015-10-15	e67b2793-1fbb-417a-b141-bc51bca1af7c	2	Anna Shabangu	Female	Head of the house	Primary level	Unemployment		1	Cement bricks	Zinc	Ventilated improved pit toilet	Running tap water in dwelling	30		Yes	Local health facility	Yes	Yes	No	Yes	No	No	No	No	Yes	No	No	No	No	Yes	No	No	No	No	Yes	No	No	No	No	No	No	No	No	Yes	No	No	No
60	2015-10-15	e0d249db-1685-4862-a7a6-f51dd442dde7	2	Anna Shabangu	Male	Head of the house	No schooling	Pensioner		1	Cement bricks	Zinc	Ventilated improved pit toilet	Running tap water in dwelling	65		Yes	Local health facility	Yes	Yes	No	No	No	No	No	No	Yes	No	Yes	No	No	No	No	No	No	No	Yes	No	No	No	No	No	No	No	No	Yes	No	No	No
61	2015-10-15	4da864e7-a66a-4ce3-93c4-9f78f1d8017c	2	Bongiwe Ngobese	Female	Wife	Primary level	Housewife		0	Cement bricks	Zinc	Ventilated improved pit toilet	Running tap water in dwelling	47		Yes	Radio	Yes	Yes	No	Yes	Yes	No	No	Yes	Yes	Yes	Yes	Yes	Yes	Yes	Yes	Yes	No	No	Yes	No	No	No	No	No	No	Yes	No	Yes	No	Yes	Yes
62	2015-10-15	6bdb93cf-b0c6-4aff-a679-bf3751d16a67	2	Bongiwe Ngobese	Female	Head of the house	Primary level	Pensioner		0	Cement bricks	Zinc	Ventilated improved pit toilet	Running tap water in dwelling	70		Yes	Radio	Yes	Yes	Yes	No	No	No	No	Yes	Yes	No	Yes	No	No	Yes	Yes	Yes	No	No	Yes	No	No	No	No	No	No	No	No	Yes	No	No	No
63	2015-10-15	d621e262-708e-4654-99f7-f918e36bfa2d	2	Bongiwe Ngobese	Female	Other (grandmother)	Secondary level	Unemployment		1	Cement bricks	Zinc	Ventilated improved pit toilet	Running tap water in dwelling	22		Yes	Local health facility	Yes	Yes	Yes	Yes	Yes	No	No	No	Yes	No	Yes	No	No	Yes	No	Yes	No	No	Yes	No	No	No	No	No	No	No	No	No	No	No	No
64	2015-10-15	920af4f6-9a11-444e-88f0-451e730d17cd	2	Bongiwe Ngobese	Female	Wife	Secondary level	Unemployment		1	Cement bricks	Zinc	Ventilated improved pit toilet	Running tap water in dwelling	41		Yes	Radio	Yes	Yes	Yes	Yes	Yes	No	No	Yes	Yes	No	Yes	No	No	Yes	No	No	No	No	Yes	No	No	No	No	No	No	No	No	No	No	No	Yes
65	2015-10-15	f85c8f2e-44bf-48ad-8e87-daaef75a5107	2	Bongiwe Ngobese	Female	Head of the house	Primary level	Housewife		0	Cement bricks	Zinc	Ventilated improved pit toilet	Running tap water in dwelling	60		Yes	Local health facility	Yes	Yes	No	Yes	Yes	No	No	Yes	Yes	Yes	Yes	No	No	Yes	Yes	No	Yes	No	Yes	No	No	No	No	No	No	No	No	No	Yes	No	Yes
66	2015-10-15	a67eb8cc-b627-4edd-98fd-4b739a6d1e32	2	Bongiwe Ngobese	Male	Daughter/son	Secondary level	Unemployment		1	Cement bricks	Zinc	Ventilated improved pit toilet	Running tap water in dwelling	18		Yes	School	No	Yes	Yes	Yes	Yes	No	No	No	Yes	No	No	No	No	Yes	No	No	No	No	Yes	No	No	No	No	No	No	No	No	No	No	No	No
67	2015-10-15	fa7f600a-6b33-4c7b-8ccd-14cb94777728	2	Bongiwe Ngobese	Female	Daughter/son	Secondary level	Unemployment		1	Cement bricks	Zinc	Ventilated improved pit toilet	Running tap water in dwelling	25		Yes	Local health facility	No	Yes	No	Yes	Yes	No	No	Yes	Yes	No	Yes	No	No	Yes	Yes	No	No	No	Yes	No	No	No	No	No	No	No	No	No	No	No	Yes
68	2015-10-15	e0660280-3ef9-4772-be2c-403a1d6a6227	2	Bongiwe Ngobese	Female	Head of the house	No schooling	Housewife		0	Cement bricks	Zinc	Ventilated improved pit toilet	Running tap water in dwelling	60		Yes	Local health facility	No	Yes	No	Yes	Yes	No	No	Yes	Yes	No	Yes	No	No	Yes	Yes	No	Yes	No	Yes	No	No	No	No	No	No	No	No	Yes	No	No	No
69	2015-10-15	d764273a-f4b5-4308-b377-fd848e43dc68	2	Bongiwe Ngobese	Female	Head of the house	Secondary level	Employed	Skilled office	0	Cement bricks	Tiles	Ventilated improved pit toilet	Running tap water in dwelling	36	Public sector	Yes	Television	Yes	Yes	No	Yes	Yes	No	No	Yes	Yes	No	Yes	No	No	Yes	No	No	Yes	No	Yes	No	No	No	No	No	No	No	No	No	No	No	No
70	2015-10-15	6512a8f0-7b9c-4e8d-b57d-f285ed77add7	2	Bongiwe Ngobese	Female	Head of the house	No schooling	Pensioner		1	Cement bricks	Zinc	Ventilated improved pit toilet	Running tap water in dwelling	73		Yes	Radio	Yes	Yes	No	Yes	Yes	No	No	Yes	Yes	Yes	Yes	No	No	Yes	No	No	Yes	No	Yes	No	No	No	No	No	No	Yes	No	No	No	No	No
71	2015-10-15	e57f1981-9d50-4314-9f1d-afec8cdb3134	2	Siphiwosakhe Mthembu	Female	Wife	Primary level	Pensioner		1	Cement bricks	Zinc	Ventilated improved pit toilet	Running tap water in dwelling	62		Yes	Radio	Yes	Yes	Yes	Yes	Yes	No	No	Yes	Yes	No	No	No	No	No	No	No	No	No	Yes	No	No	No	No	No	No	Yes	No	No	No	No	No
72	2015-10-15	d4d784a3-8e61-4ad8-9532-4a3ae426124e	2	Siphiwosakhe Mthembu	Female	Wife	Primary level	Unemployment		1	Cement bricks	Zinc	Ventilated improved pit toilet	Running tap water in dwelling	50		Yes	Local health facility	Yes	Yes	Yes	Yes	Yes	No	No	Yes	Yes	No	Yes	No	No	No	No	No	No	No	Yes	No	No	No	No	No	No	Yes	No	No	No	No	No
73	2015-10-15	c5be3de5-d539-4f92-aff7-e0390caa533a	2	Siphiwosakhe Mthembu	Female	Wife	Primary level	Employed	Skilled office	1	Cement bricks	Zinc	Ventilated improved pit toilet	Running tap water in dwelling	50	Non-governmental organisation	Yes	Local health facility	Yes	Yes	No	Yes	Yes	No	No	Yes	Yes	No	No	No	No	No	No	Yes	No	No	Yes	No	No	No	No	No	No	Yes	No	No	No	No	No
74	2015-10-15	2835ccb9-c74f-43e8-bfff-ba37b85f9a78	2	Siphiwosakho Mthembu	Female	Brother/sister	Secondary level	Unemployment		0	Cement bricks	Zinc	Ventilated improved pit toilet	Running tap water in dwelling	25		Yes	Radio	Yes	Yes	No	Yes	Yes	No	No	Yes	Yes	No	No	No	No	No	No	No	No	No	Yes	No	No	No	No	No	No	Yes	No	No	No	No	No
75	2015-10-15	c7be4534-32ef-4bd5-99e8-e7fc712e56e3	2	Siphiwosakhe Mthembu	Male	Brother/sister	Secondary level	Unemployment		1	Cement bricks	Zinc	Ventilated improved pit toilet	Running tap water in dwelling	29		Yes	Radio	Yes	Yes	Yes	Yes	Yes	No	No	Yes	No	No	Yes	No	No	No	No	No	No	No	Yes	No	No	No	No	No	No	Yes	No	No	No	No	No
76	2015-10-15	d3bc3f6f-86fe-4560-bbc3-f19a147b6f0e	2	Siphiwosakhe Mthembu	Female	Wife	Secondary level	Unemployment		1	Cement bricks	Zinc	Ventilated improved pit toilet	Running tap water in dwelling	41		Yes	Local health facility	No	Yes	No	Yes	Yes	No	No	Yes	Yes	No	No	No	No	No	No	No	No	No	Yes	No	No	No	No	No	No	Yes	No	No	No	No	No
77	2015-10-15	1925198f-1553-42fd-b3a2-3b1435ad42bc	2	Siphiwosakhe Mthembu	Male	Brother/sister	Secondary level	Unemployment		1	Cement bricks	Zinc	Ventilated improved pit toilet	Running tap water in dwelling	21		Yes	School	Yes	Yes	Yes	Yes	Yes	No	No	Yes	No	No	Yes	No	No	No	No	No	No	No	Yes	No	No	No	No	No	No	Yes	No	No	No	No	No
78	2015-10-15	babcca31-272b-4720-90ed-cec31a65fff5	2	Siphiwosakhe Mthembu	Female	Wife	Primary level	Unemployment		1	Cement bricks	Zinc	Ventilated improved pit toilet	Running tap water in dwelling	28		Yes	Local health facility	Yes	Yes	No	Yes	Yes	No	Yes	Yes	Yes	No	No	No	No	No	No	No	No	No	Yes	No	No	No	No	No	No	Yes	No	No	No	No	No
79	2015-10-15	a582f7d1-bf5d-4f39-b55c-79e5691dbd0a	2	Siphiwosakhe Mthembu	Female	Wife	Secondary level	Unemployment		1	Cement bricks	Zinc	Ventilated improved pit toilet	Running tap water in dwelling	25		Yes	Local health facility	Yes	Yes	No	Yes	Yes	No	No	Yes	No	No	Yes	Yes	No	No	No	No	No	No	Yes	No	No	No	No	No	No	Yes	No	No	No	No	No
80	2015-10-15	e7d5ed2b-4124-4051-a98c-d9355b52130b	2	Siphiwosakhe Mthembu	Female	Brother/sister	Primary level	Unemployment		0	Cement bricks	Zinc	Ventilated improved pit toilet	Running tap water in dwelling	24		Yes	Local health facility	No	No	No	Yes	No	No	No	No	No	No	No	No	No	No	No	No	No	Yes	Yes	No	No	No	No	No	No	No	No	No	No	No	No
81	2015-10-16	c4e2d083-b222-4a6d-85fb-dc8e7cc449ad	8	Bongiwe Ngobese	Male	Daughter/son	Secondary level	Unemployment		1	Cement bricks	Zinc	Ventilated improved pit toilet	Running tap water in dwelling	21		Yes	Radio	Yes	Yes	No	No	No	No	No	Yes	Yes	No	No	No	No	Yes	No	No	No	No	Yes	No	No	No	No	No	No	No	No	No	No	No	No
82	2015-10-16	b3d44684-23f8-4860-8745-b9c1668905fb	8	Bongiwe Ngobese	Male	Daughter/son	Secondary level	Unemployment		1	Cement bricks	Zinc	Ventilated improved pit toilet	Running tap water in dwelling	20		Yes	School	Yes	Yes	No	Yes	No	No	No	Yes	Yes	No	No	No	No	Yes	No	No	Yes	No	Yes	No	No	No	No	No	No	No	No	No	No	No	No
83	2015-10-16	f365e2c2-5e1b-48d1-9734-b5d3e8a71d70	8	Bongiwe Ngobese	Female	Daughter/son	Primary level	Unemployment		1	Sticks and mud	Zinc	Ventilated improved pit toilet	Surface water (river, dam, pond)	21		Yes	School	Yes	No	No	Yes	No	No	No	Yes	Yes	Yes	No	No	No	Yes	No	Yes	No	No	Yes	No	No	No	No	No	No	No	No	No	No	No	No
84	2015-10-16	2578585f-6982-491c-927e-b5025d269abe	8	Bongiwe Ngobese	Female	Daughter/son	Primary level	Unemployment		1	Sticks and mud	Grass	Ventilated improved pit toilet	Other (community tap)	28		Yes	Radio	No	No	No	Yes	No	No	No	Yes	Yes	No	Yes	No	No	Yes	No	Yes	No	No	Yes	No	No	No	No	No	No	No	No	No	No	No	No
85	2015-10-16	578b4158-239b-4d64-b224-df749f62685a	8	Bongiwe Ngobese	Female	Daughter/son	Secondary level	Unemployment		0	Cement bricks	Zinc	Ventilated improved pit toilet	Other (community tap)	29		Yes	Local health facility	Yes	No	No	Yes	No	No	No	Yes	Yes	No	Yes	No	No	Yes	No	No	No	No	Yes	No	No	No	No	No	No	No	No	No	No	No	No
86	2015-10-16	405d8e50-fcd4-48e8-9ea0-5f84a39023e7	8	Bongiwe Ngobese	Female	Daughter/son	Secondary level	Unemployment		1	Cement bricks	Zinc	Ventilated improved pit toilet	Surface water (river, dam, pond)	22		Yes	Radio	Yes	No	No	Yes	No	No	No	No	Yes	No	No	No	No	Yes	No	No	No	No	Yes	No	No	No	No	No	No	No	No	No	No	No	Yes
87	2015-10-16	933c8d65-e86a-4d9b-a994-e81073e13593	8	Bongiwe Ngobese	Female	Wife	No schooling	Housewife		1	Cement bricks	Zinc	Ventilated improved pit toilet	Surface water (river, dam, pond)	56		Yes	Radio	Yes	No	No	Yes	No	No	No	Yes	Yes	Yes	Yes	Yes	No	Yes	Yes	Yes	No	No	Yes	No	No	No	No	No	No	No	No	Yes	No	No	No
88	2015-10-16	999d55c7-f37c-48ae-8540-a66225eea0eb	8	Bongiwe Ngobese	Female	Daughter/son	Secondary level	Student		1	Cement bricks	Zinc	Ventilated improved pit toilet	Surface water (river, dam, pond)	22		Yes	School	No	No	No	Yes	No	No	No	No	Yes	No	Yes	No	No	No	No	No	No	No	Yes	No	No	No	No	No	No	No	No	Yes	No	Yes	No
89	2015-10-16	0244d01e-67b9-46e9-88d2-c2451364c1ad	8	Bongiwe Ngobese	Female	Wife	Primary level	Housewife		1	Sticks and mud	Grass	Ventilated improved pit toilet	Surface water (river, dam, pond)	35		Yes	Radio	No	No	No	Yes	No	No	No	Yes	No	No	Yes	No	No	Yes	No	Yes	No	No	Yes	No	No	No	No	No	No	No	No	No	No	Yes	No
90	2015-10-16	834da9f2-691d-4de8-a179-1bb9c2553f72	8	Bongiwe Ngobese	Male	Head of the house	No schooling	Pensioner		1	Sticks and mud	Grass	Ventilated improved pit toilet	Surface water (river, dam, pond)	70		Yes	Community meetings	Yes	No	No	Yes	No	No	No	No	Yes	No	Yes	No	No	Yes	No	No	Yes	No	Yes	No	No	No	No	No	No	Yes	No	Yes	Yes	No	No
91	2015-10-15	34281870-2d99-467a-9401-ec8b448b8c3e	2	Pinky Manana	Female	Wife	Primary level	Unemployment		1	Cement bricks	Zinc	Ventilated improved pit toilet	Other (community tap)	42		Yes	Local health facility	Yes	Yes	No	Yes	Yes	No	Yes	Yes	Yes	No	Yes	No	No	No	No	No	No	No	Yes	No	No	No	No	No	No	No	No	Yes	No	No	Yes
92	2015-10-15	0f2c6116-a695-4a19-9e67-d8b7a40983d1	2	Pinky Manana	Female	Wife	No schooling	Unemployment		1	Cement bricks	Zinc	Ventilated improved pit toilet	Other (community tap)	40		Yes	Other (people talking)	No	Yes	No	Yes	Yes	No	No	No	Yes	No	No	No	No	No	No	No	No	No	Yes	No	No	No	No	No	No	No	No	No	No	No	No
93	2015-10-15	861ce98a-8279-42d8-8ad5-36054f84a978	2	Pinky Manana	Female	Head of the house	Secondary level	Unemployment		1	Cement bricks	Zinc	Ventilated improved pit toilet	Running tap water in dwelling	28		Yes	Community meetings	Yes	Yes	No	Yes	Yes	No	No	No	Yes	No	Yes	No	No	No	No	No	No	No	Yes	No	No	No	No	No	No	No	No	Yes	No	Yes	Yes
94	2015-10-15	97ce92ce-b379-48c7-a99b-23a439ab0cbb	2	Pinky Manana	Female	Other (grandmother)	No schooling	Unemployment		1	Cement bricks	Zinc	Ventilated improved pit toilet	Other (community tap)	43		Yes	Local health facility	Yes	Yes	Yes	Yes	Yes	No	No	No	Yes	No	No	No	No	No	No	Yes	No	No	Yes	No	No	No	No	No	No	No	No	No	No	Yes	No
95	2015-10-15	23b5c03e-fd69-4b54-b00e-6b614f54b2ee	2	Pinky Manana	Female	Other (grandmother)	No schooling	Unemployment		1	Cement bricks	Zinc	Ventilated improved pit toilet	Other (community tap)	42		Yes	Community meetings	Yes	Yes	No	Yes	Yes	No	No	No	Yes	No	Yes	No	No	No	No	No	No	No	Yes	No	No	No	No	No	No	No	No	Yes	No	No	No
96	2015-10-15	9ac6aeba-8d16-4650-a126-a95d846f6b9d	2	Pinky Manana	Female	Other (grandmother)	No schooling	Unemployment		1	Cement bricks	Zinc	Ventilated improved pit toilet	Other (community tap)	42		Yes	Local health facility	No	Yes	Yes	Yes	Yes	No	No	Yes	Yes	No	Yes	No	No	No	No	No	No	No	Yes	No	No	No	No	No	No	No	No	Yes	No	Yes	Yes
97	2015-10-15	eab59aaf-0dd3-4689-9992-760edebd9334	2	Pinky Manana	Female	Brother/sister	Primary level	Unemployment		1	Cement bricks	Zinc	Ventilated improved pit toilet	Running tap water in dwelling	26		Yes	Local health facility	Yes	Yes	No	Yes	No	No	No	No	Yes	No	Yes	No	No	No	No	No	No	No	Yes	No	No	No	Yes	No	No	Yes	No	No	No	No	No
98	2015-10-15	8a921542-3a49-44ec-b049-256da08ca613	2	Pinky Manana	Female	Head of the house	No schooling	Pensioner		1	Cement bricks	Zinc	Ventilated improved pit toilet	Running tap water in dwelling	70		Yes	Local health facility	Yes	Yes	No	Yes	Yes	No	No	Yes	No	No	Yes	Yes	No	No	Yes	No	No	No	Yes	No	No	No	Yes	No	No	Yes	No	No	No	No	No
99	2015-10-15	be09d0a8-5f92-43a9-8f5f-dce194f3705e	2	Pinky Manana	Female	Head of the house	No schooling	Unemployment		1	Cement bricks	Zinc	Ventilated improved pit toilet	Other (community tap)	55		Yes	Local health facility	Yes	Yes	No	Yes	Yes	No	No	No	Yes	No	Yes	No	No	No	No	No	No	No	Yes	No	No	No	No	No	No	No	No	No	No	No	No
100	2015-10-15	e74f7e3b-01b1-44bd-bec9-afd6afc7b9a5	2	Pinky Manana	Female	Daughter/son	Secondary level	Unemployment		1	Cement bricks	Zinc	Ventilated improved pit toilet	Running tap water in dwelling	26		Yes	Local health facility	No	No	No	Yes	No	No	No	No	No	No	Yes	No	No	No	No	No	Yes	No	Yes	No	No	No	No	No	No	Yes	No	No	No	No	No
101	2015-10-16	23f80fa6-75c3-4734-b505-5d30043202b0	8	Zothile Mlambo	Female	Wife	Primary level	Unemployment		1	Cement bricks	Tiles	Ventilated improved pit toilet	Other (community tap)	41		Yes	Radio	Yes	No	Yes	Yes	No	No	No	Yes	No	No	Yes	Yes	No	Yes	No	No	No	No	Yes	No	No	No	No	No	No	No	No	No	No	No	No
102	2015-10-16	c0cafd3e-ed37-4313-8d1b-db7e942c02c5	8	Zothile Mlambo	Female	Other (grandmother)	No schooling	Pensioner		1	Cement bricks	Zinc	Ventilated improved pit toilet	Other (community tap)	65		Yes	Community meetings	Yes	No	No	Yes	No	No	No	Yes	No	No	Yes	No	No	Yes	No	No	No	No	Yes	No	No	No	No	No	No	No	No	No	No	No	No
103	2015-10-16	a7e6bf51-6871-45e6-a829-26a33c9ab227	8	Zothile Mlambo	Male	Head of the house	Primary level	Unemployment		1	Cement bricks	Zinc	Ventilated improved pit toilet	Surface water (river, dam, pond)	43		Yes	Local health facility	Yes	No	No	Yes	No	No	No	Yes	No	No	Yes	Yes	No	No	No	No	No	No	Yes	No	No	No	No	No	No	No	No	No	No	No	No
104	2015-10-16	8006ad48-1cbd-4104-96dd-397929b82a69	8	Zothile Mlambo	Male	Head of the house	No schooling	Unemployment		0	Cement bricks	Zinc	Ventilated improved pit toilet	Surface water (river, dam, pond)	57		Yes	Radio	Yes	No	No	Yes	No	No	No	Yes	Yes	Yes	Yes	No	No	Yes	No	No	No	No	Yes	No	No	No	No	No	No	No	No	No	No	No	Yes
105	2015-10-16	56e9fcf6-279c-4c2a-8c3f-5dcc0d161bc9	8	Zothile Mlambo	Male	Head of the house	Primary level	Unemployment		0	Cement bricks	Zinc	Ventilated improved pit toilet	Other (community tap)	49		Yes	Local health facility	Yes	No	No	Yes	No	No	No	Yes	Yes	No	Yes	No	No	No	No	No	No	No	Yes	No	No	No	No	No	No	No	No	No	No	No	Yes
106	2015-10-16	922ddb80-28ca-4594-8642-581f372ffefc	8	Zothile Mlambo	Female	Wife	Primary level	Unemployment		1	Cement with stone	Zinc	Ventilated improved pit toilet	Other (community tap)	38		Yes	Radio	Yes	No	No	Yes	No	No	No	No	Yes	No	Yes	No	No	Yes	No	No	No	No	Yes	No	No	No	No	No	No	No	No	No	No	No	No
107	2015-10-16	92bd9e30-ff60-4b0a-a28e-6f6293f56320	8	Zothile Mlambo	Female	Wife	Secondary level	Unemployment		1	Cement bricks	Zinc	Ventilated improved pit toilet	Other (community tap)	35		Yes	Local health facility	Yes	No	No	Yes	No	No	No	No	Yes	No	Yes	Yes	No	No	No	No	No	No	Yes	No	No	No	No	No	No	No	No	Yes	No	No	No
108	2015-10-16	5c97140a-9882-4634-87c8-60b8a20698e5	8	Zothile Mlambo	Female	Other (grandmother)	No schooling	Pensioner		1	Cement bricks	Zinc	Ventilated improved pit toilet	Other (community tap)	63		Yes	Local health facility	Yes	No	No	Yes	No	No	No	No	Yes	No	No	Yes	No	Yes	No	No	No	No	Yes	No	No	No	No	No	No	No	No	No	No	No	No
109	2015-10-16	ddb21e9c-ca63-436e-8e9b-4758eddbadbe	8	Zothile Mlambo	Male	Head of the house	No schooling	Pensioner		1	Cement bricks	Zinc	Ventilated improved pit toilet	Other (community tap)	68		Yes	Radio	Yes	No	No	Yes	No	No	No	Yes	Yes	No	Yes	No	No	Yes	No	No	No	No	Yes	No	No	No	No	No	No	No	No	No	No	No	Yes
110	2015-10-16	c8063f62-0238-4c06-998f-49a37c6f50f0	8	Zothile Mlambo	Female	Wife	No schooling	Pensioner		0	Cement bricks	Zinc	Ventilated improved pit toilet	Other (community tap)	62		Yes	Local health facility	Yes	No	No	Yes	No	No	No	Yes	Yes	No	Yes	No	No	Yes	No	No	Yes	No	Yes	No	No	No	No	No	No	No	No	No	No	No	Yes
111	2015-10-16	a85bd846-eb88-46f2-86e5-d5182b8d726b	8	Anna Shabangu	Female	Head of the house	No schooling	Unemployment		1	Cement bricks	Grass	Ventilated improved pit toilet	Surface water (river, dam, pond)	56		Yes	Radio	Yes	No	No	Yes	No	No	No	No	Yes	No	Yes	No	No	No	No	No	No	No	Yes	No	No	No	No	No	No	No	No	Yes	Yes	No	No
112	2015-10-16	90c6c5a6-b6a1-4343-a41c-ff84cd529f0a	8	Anna Shabangu	Male	Head of the house	Primary level	Unemployment		1	Cement bricks	Zinc	Ventilated improved pit toilet	Surface water (river, dam, pond)	33		Yes	Radio	No	No	No	Yes	No	No	No	Yes	Yes	No	No	No	No	No	No	No	No	No	Yes	No	No	No	No	No	No	No	No	No	No	Yes	No
113	2015-10-16	1fdc411a-f49a-4709-a920-b0a9386a5fab	8	Anna Shabangu	Male	Head of the house	No schooling	Unemployment		1	Cement bricks	Zinc	Ventilated improved pit toilet	Surface water (river, dam, pond)	50		Yes	Local health facility	Yes	No	No	Yes	No	No	No	No	No	No	Yes	Yes	No	No	No	No	No	No	Yes	No	No	No	No	No	No	No	No	Yes	No	Yes	No
114	2015-10-16	e63ebf10-087f-4ff1-ae11-3dad73d7e707	8	Anna Shabangu	Female	Head of the house	Primary level	Unemployment		1	Sticks and mud	Zinc	Ventilated improved pit toilet	Surface water (river, dam, pond)	50		Yes	Radio	Yes	No	No	Yes	No	No	No	No	Yes	No	Yes	No	No	No	No	No	No	No	Yes	No	No	No	No	No	No	No	No	Yes	No	No	No
115	2015-10-16	d0c46804-298c-4f13-a852-05bd8f88a59e	8	Anna Shabangu	Male	Daughter/son	Primary level	Unemployment		1	Sticks and mud	Zinc	Ventilated improved pit toilet	Surface water (river, dam, pond)	19		Yes	Local health facility	Yes	No	No	Yes	No	No	No	No	Yes	No	Yes	No	No	No	No	No	No	No	Yes	No	No	No	No	No	No	No	No	Yes	Yes	No	No
116	2015-10-19	9747884b-1163-4fd8-a07e-081a1811be17	8	Anna Shabangu	Female	Daughter/son	Primary level	Unemployment		1	Cement bricks	Zinc	Ventilated improved pit toilet	Running tap water in dwelling	27		Yes	Local health facility	Yes	Yes	Yes	No	No	No	No	No	Yes	No	Yes	No	No	No	No	No	No	No	Yes	No	No	No	No	No	No	No	No	No	Yes	No	No
117	2015-10-19	ad5e8340-bd58-4cef-b327-5a2c0175cd14	8	Anna Shabangu	Female	Head of the house	No schooling	Pensioner		1	Sticks and mud	Grass	Ventilated improved pit toilet	Piped water into the plot	62		Yes	Radio	Yes	Yes	No	No	No	No	No	Yes	No	No	Yes	No	No	No	No	No	No	No	Yes	No	No	No	No	No	No	No	No	No	Yes	No	No
118	2015-10-19	af593ffa-7fd0-4aaf-8b2e-8a0429a4f5be	8	Anna Shabangu	Female	Head of the house	Primary level	Unemployment		1	Cement bricks	Zinc	Ventilated improved pit toilet	Other (community tap)	45		Yes	Community meetings	No	Yes	No	Yes	No	No	No	No	Yes	No	No	No	No	Yes	No	No	No	No	Yes	No	No	No	No	No	No	No	No	Yes	No	No	No
119	2015-10-19	4bb89d2d-9191-491c-b789-86e7217dbd81	8	anna Shabangu	Female	Head of the house	Secondary level	Seasonal worker	Farm worker	1	Cement bricks	Zinc	Ventilated improved pit toilet	Piped water into the plot	42	Farming	Yes	Community meetings	No	Yes	No	Yes	No	No	No	No	No	No	Yes	No	No	No	Yes	No	No	No	Yes	No	No	No	No	No	No	No	No	Yes	No	No	No
120	2015-10-19	7997d83d-4b7a-4082-92ce-ffa6e2ebae8c	8	Anna Shabangu	Male	Daughter/son	Primary level	Unemployment		1	Sticks and mud	Zinc	Ventilated improved pit toilet	Other (community tap)	20		Yes	Local health facility	No	Yes	No	Yes	No	No	No	No	Yes	No	Yes	No	No	No	No	No	No	No	Yes	No	No	No	No	No	No	No	No	Yes	No	No	No
121	2015-10-16	d2b4ed09-1365-4b65-8992-68fa4a3da906	8	Bongiwe Gumede	Female	Daughter/son	Secondary level	Unemployment		1	Cement bricks	Zinc	Ventilated improved pit toilet	Running tap water in dwelling	35		Yes	Family member	Yes	Yes	No	Yes	No	No	Yes	No	Yes	No	No	Yes	No	No	No	Yes	No	No	Yes	No	No	No	Yes	No	No	Yes	No	Yes	No	No	No
122	2015-10-16	24e26fa5-2ddd-47f9-90ca-db76162a53a9	8	Bongiwe Gumede	Female	Head of the house	No schooling	Pensioner		1	Cement bricks	Zinc	Ventilated improved pit toilet	Running tap water in dwelling	85		Yes	Local health facility	Yes	Yes	No	Yes	No	No	No	No	Yes	No	Yes	No	No	No	Yes	No	No	No	Yes	No	No	No	Yes	No	No	No	No	Yes	No	Yes	No
123	2015-10-16	7fa81be9-41cb-4a2e-b3de-aae36f409cf0	8	Bongiwe Gumede	Female	Head of the house	Primary level	Pensioner		0	Cement bricks	Zinc	Ventilated improved pit toilet	Surface water (river, dam, pond)	63		Yes	Local health facility	No	No	No	Yes	No	No	No	No	Yes	No	Yes	No	No	No	No	Yes	No	No	Yes	No	Yes	No	No	No	No	Yes	No	No	Yes	Yes	No
124	2015-10-16	6ad368a6-c41b-4d88-8992-78687be9e137	8	Bongiwe Gumede	Female	Head of the house	No schooling	Pensioner		1	Cement with stone	Zinc	Ventilated improved pit toilet	Surface water (river, dam, pond)	79		Yes	Local health facility	No	No	No	Yes	No	No	No	No	Yes	No	Yes	No	No	No	No	Yes	No	No	Yes	No	No	No	Yes	No	No	Yes	No	Yes	No	No	No
125	2015-10-16	f98c1c15-9c63-42e5-82ad-f0256eb7e2b8	8	Bongiwe Gumede	Male	Head of the house	Primary level	Unemployment		1	Cement bricks	Zinc	Ventilated improved pit toilet	Surface water (river, dam, pond)	44		Yes	Local health facility	Yes	No	No	Yes	No	No	No	Yes	Yes	No	No	No	No	No	Yes	No	No	No	Yes	No	No	No	Yes	No	No	Yes	No	Yes	No	No	No
126	2015-10-16	e0f29ad3-4a8b-462c-be73-f6ba76bd3ea8	8	Bongiwe Gumede	Male	Head of the house	Primary level	Pensioner		1	Cement bricks	Zinc	Ventilated improved pit toilet	Surface water (river, dam, pond)	74		Yes	Community meetings	Yes	No	No	Yes	No	No	No	Yes	Yes	No	No	No	No	No	No	No	No	No	Yes	No	No	No	Yes	No	No	No	No	Yes	No	No	No
127	2015-10-16	015f0b82-4efb-4e04-8e8b-c252455136d1	8	Bongiwe Gumede	Female	Wife	Secondary level	Unemployment		1	Cement bricks	Zinc	Ventilated improved pit toilet	Surface water (river, dam, pond)	32		Yes	Local health facility	No	No	No	Yes	No	No	No	Yes	No	Yes	No	No	No	No	No	Yes	No	No	Yes	No	No	No	Yes	No	No	Yes	No	Yes	No	No	No
128	2015-10-16	f174597c-59c3-4746-a7f4-456c77ee8293	8	Bongiwe Gumede	Male	Daughter/son	Primary level	Unemployment		1	Cement bricks	Zinc	Ventilated improved pit toilet	Surface water (river, dam, pond)	23		Yes	Friend	Yes	No	No	Yes	No	No	No	Yes	Yes	No	No	No	No	No	No	No	No	No	Yes	No	Yes	No	No	No	No	Yes	No	No	Yes	No	Yes
129	2015-10-16	044daaf0-81aa-4781-a2db-e479e073ae9d	8	Bongiwe Gumede	Female	Wife	Secondary level	Unemployment		1	Cement bricks	Zinc	Ventilated improved pit toilet	Running tap water in dwelling	28		Yes	Newspaper	Yes	Yes	Yes	Yes	No	No	No	Yes	Yes	No	Yes	No	No	No	No	Yes	No	No	Yes	No	No	Yes	No	No	No	Yes	No	No	No	No	No
130	2015-10-16	58e35ffa-b06b-4d97-a45d-8abfdceaca6d	8	Bongiwe Gumede	Male	Head of the house	Primary level	Unemployment		1	Cement bricks	Zinc	Ventilated improved pit toilet	Running tap water in dwelling	39		Yes	Local health facility	Yes	No	No	Yes	No	No	No	Yes	Yes	No	No	No	No	No	No	Yes	No	No	Yes	No	No	No	Yes	No	No	Yes	No	No	No	No	No
131	2015-10-16	64c02966-bd7b-4843-b8b0-6fbed0c75b10	8	Sicelo Phungula	Female	Head of the house	No schooling	Pensioner		1	Cement bricks	Zinc	Ventilated improved pit toilet	Running tap water in dwelling	60		Yes	Local health facility	Yes	No	No	Yes	No	No	No	No	Yes	No	No	Yes	No	Yes	No	No	Yes	No	Yes	No	No	No	No	No	No	No	No	Yes	Yes	No	No
132	2015-10-16	4c51c73e-7a22-43ed-8c20-d4831c03a673	8	Sicelo Phungula	Male	Head of the house	No schooling	Unemployment		1	Cement bricks	Zinc	Ventilated improved pit toilet	Running tap water in dwelling	30		Yes	Community meetings	Yes	No	No	Yes	No	No	No	No	Yes	No	Yes	No	No	No	No	Yes	Yes	No	Yes	Yes	No	No	No	No	No	No	No	Yes	Yes	No	No
133	2015-10-16	bd198b0a-fcb0-4577-a3c9-7cf6d281e010	8	Sicelo Phungula	Female	Brother/sister	Secondary level	Unemployment		1	Cement bricks	Zinc	Ventilated improved pit toilet	Running tap water in dwelling	26		Yes	Community meetings	Yes	No	Yes	Yes	No	No	No	No	Yes	No	Yes	No	No	No	Yes	Yes	No	No	Yes	No	Yes	No	No	No	No	No	No	Yes	No	No	No
134	2015-10-16	ee2f18e7-d332-4958-861d-4f2e0cb599e8	8	Sicelo Phungula	Female	Brother/sister	Secondary level	Unemployment		1	Cement bricks	Zinc	Ventilated improved pit toilet	Running tap water in dwelling	28		Yes	Local health facility	Yes	Yes	No	Yes	No	No	No	No	Yes	No	Yes	Yes	No	No	No	No	No	No	Yes	No	No	No	No	No	No	No	No	Yes	No	Yes	No
135	2015-10-16	389228d9-1790-48ca-aa97-6a329b7e1fba	8	Sicelo Phungula	Female	Brother/sister	Secondary level	Unemployment		1	Cement bricks	Grass	Ventilated improved pit toilet	Running tap water in dwelling	21		Yes	Local health facility	Yes	Yes	No	Yes	No	No	No	No	Yes	No	No	Yes	Yes	Yes	No	No	No	No	Yes	No	No	No	No	No	No	No	No	Yes	No	Yes	No
136	2015-10-16	fdc3c2cb-2fc7-43af-9c5c-798cff1ff949	8	Sicelo Phungula	Female	Head of the house	No schooling	Pensioner		1	Cement bricks	Zinc	Ventilated improved pit toilet	Running tap water in dwelling	65		Yes	Community meetings	Yes	Yes	No	Yes	No	No	No	No	Yes	No	Yes	No	No	Yes	Yes	No	No	No	Yes	No	Yes	No	No	No	No	No	No	Yes	Yes	No	No
137	2015-10-16	8731cf91-9ed3-4497-ac0a-e995b9a8b8ff	8	Sicelo Phungula	Female	Head of the house	Primary level	Employed	Non-skilled office	1	Cement bricks	Grass	Ventilated improved pit toilet	Other (community tap)	62	Public sector	Yes	Community meetings	No	No	No	Yes	No	No	No	No	Yes	Yes	Yes	No	No	No	No	Yes	No	No	Yes	No	No	No	No	No	No	No	No	Yes	No	Yes	No
138	2015-10-16	5434087d-bc7b-45ba-a1da-590c70fc8c93	8	Sicelo Phungula	Male	Head of the house	No schooling	Pensioner		1	Cement bricks	Zinc	Ventilated improved pit toilet	Running tap water in dwelling	60		Yes	Local health facility	Yes	No	Yes	Yes	No	No	No	No	No	No	No	Yes	No	Yes	No	Yes	No	No	Yes	No	No	Yes	No	No	No	No	No	No	Yes	No	No
139	2015-10-16	079453cb-8d73-4a13-b2af-541c169ce9b9	8	Sicelo Phungula	Female	Head of the house	No schooling	Pensioner		1	Cement bricks	Zinc	Ventilated improved pit toilet	Running tap water in dwelling	69		Yes	Local health facility	Yes	Yes	Yes	Yes	No	No	No	No	Yes	Yes	Yes	No	No	No	No	Yes	No	No	Yes	No	Yes	No	No	No	No	No	No	No	Yes	Yes	No
140	2015-10-16	0dfd9e09-af3e-40d9-8ce2-f85eb75f5b58	8	Sicelo Phungula	Female	Wife	Secondary level	Unemployment		1	Cement bricks	Grass	Ventilated improved pit toilet	Running tap water in dwelling	32		Yes	Local health facility	Yes	No	Yes	Yes	No	No	No	Yes	Yes	No	Yes	No	No	No	No	No	No	No	Yes	No	No	No	No	Yes	No	Yes	No	Yes	No	No	Yes
141	2015-10-16	cb8801b9-a768-4619-b96d-654006851bf2	8	Siphiwosakhe Mthembu	Female	Brother/sister	Secondary level	Unemployment		1	Cement bricks	Zinc	Ventilated improved pit toilet	Other (community tap)	24		Yes	Local health facility	No	No	No	Yes	No	No	Yes	Yes	No	No	Yes	No	No	No	No	No	No	No	Yes	No	No	No	No	No	No	Yes	No	No	No	No	No
142	2015-10-16	4629b979-9b32-4ff8-bde2-1ba72b1b48e7	8	Siphiwosakhe Mthembu	Male	Head of the house	Secondary level	Employed	Skilled office	1	Cement bricks	Zinc	Ventilated improved pit toilet	Surface water (river, dam, pond)	36	Construction	Yes	Local health facility	Yes	No	No	Yes	No	No	Yes	Yes	No	No	Yes	No	No	No	No	No	No	No	Yes	No	No	No	No	No	No	Yes	No	No	No	No	No
143	2015-10-16	4136930e-6b6e-4ffc-8680-51da1b8067e8	8	Siphiwosakhe Mthembu	Female	Wife	Secondary level	Employed	Skilled office	1	Cement bricks	Zinc	Ventilated improved pit toilet	Running tap water in dwelling	39	Private sector	Yes	Local health facility	No	No	No	Yes	No	No	No	Yes	Yes	No	Yes	Yes	No	No	No	No	No	No	Yes	No	No	No	No	No	No	Yes	No	Yes	No	No	No
144	2015-10-16	baad7672-a940-4c72-ab6f-95005bc99583	8	Siphiwosakhe Mthembu	Male	Head of the house	Secondary level	Unemployment		1	Cement bricks	Zinc	Ventilated improved pit toilet	Surface water (river, dam, pond)	40		Yes	Radio	Yes	Yes	Yes	Yes	Yes	No	No	Yes	No	No	Yes	No	No	No	No	No	No	No	Yes	No	No	No	No	No	No	Yes	No	No	No	No	No
145	2015-10-16	fab09025-bd80-4531-b738-960d076bc44c	8	Siphiwosakhe Mthembu	Male	Wife	Primary level	Unemployment		1	Sticks and mud	Zinc	Ventilated improved pit toilet	Other (community tap)	43		Yes	Local health facility	No	No	No	Yes	No	No	No	Yes	No	No	Yes	No	No	No	No	Yes	No	No	Yes	No	No	No	No	No	No	Yes	No	No	No	No	No
146	2015-10-16	5c62848d-b0a7-490b-a189-95cd26c18d23	8	Siphiwosakhe Mthembu	Female	Wife	Primary level	Pensioner		1	Sticks and mud	Zinc	Ventilated improved pit toilet	Surface water (river, dam, pond)	69		Yes	Local health facility	Yes	No	No	No	No	No	No	Yes	No	No	No	Yes	No	No	No	Yes	No	No	Yes	No	No	No	No	No	No	Yes	No	No	No	No	No
147	2015-10-16	388f6c45-8d44-4196-ac5b-ca65458eb2a7	8	Siphiwosakhe Mthembu	Female	Daughter/son	No schooling	Unemployment		1	Cement bricks	Zinc	Ventilated improved pit toilet	Surface water (river, dam, pond)	45		Yes	Local health facility	No	No	No	Yes	No	No	No	No	Yes	No	No	Yes	No	No	Yes	No	No	No	Yes	No	No	No	No	No	No	Yes	No	No	No	No	No
148	2015-10-16	cd342141-8d3d-4e5e-9c9d-86d36db20d28	8	Siphiwosakhe Mthembu	Male	Brother/sister	Secondary level	Unemployment		1	Cement bricks	Zinc	Ventilated improved pit toilet	Running tap water in dwelling	25		Yes	Local health facility	Yes	Yes	No	No	No	No	No	Yes	Yes	No	No	No	No	No	No	No	No	No	Yes	No	No	No	No	No	No	Yes	No	No	No	No	No
149	2015-10-16	ef2173d8-ffcc-4b72-9c42-74085e262671	8	Siphiwosakhe Mthembu	Male	Head of the house	No schooling	Pensioner		1	Cement bricks	Zinc	Ventilated improved pit toilet	Running tap water in dwelling	69		Yes	Local health facility	No	No	No	Yes	No	No	No	Yes	No	No	Yes	No	No	No	Yes	No	No	No	Yes	No	No	No	No	No	No	Yes	No	No	No	No	No
150	2015-10-16	61eab164-e641-4334-9bc3-7146bb5fd619	8	Siphiwosakhe Mthembu	Male	Head of the house	Primary level	Unemployment		1	Cement bricks	Zinc	Ventilated improved pit toilet	Running tap water in dwelling	53		Yes	Local health facility	Yes	No	No	No	No	No	No	No	Yes	No	No	No	No	No	No	Yes	No	No	Yes	No	No	No	No	No	No	Yes	No	No	No	No	No
151	2015-10-16	18e97297-793c-4b01-98e4-c9a80590d028	8	Thobelani Mpungose	Female	Wife	Tertiary level	Unemployment		1	Cement bricks	Zinc	Ventilated improved pit toilet	Running tap water in dwelling	34		Yes	Local health facility	Yes	Yes	No	Yes	No	No	No	Yes	Yes	No	Yes	Yes	No	No	No	No	No	No	Yes	No	No	No	No	No	No	Yes	No	No	No	Yes	Yes
152	2015-10-16	c7895ab9-4382-48f7-9ea7-d379cbebffe5	8	Thobelani Mpungose	Male	Head of the house	No schooling	Unemployment		1	Cement bricks	Zinc	Ventilated improved pit toilet	Running tap water in dwelling	59		No		Yes	No	No	Yes	No	No	No	No	No	No	No	No	No	No	No	No	No	Yes	No	No	No	No	No	No	Yes	No	No	No	No	No	No
153	2015-10-16	e63620db-d64b-4ee3-b9d8-0264f994d19c	8	Thobelani Mpungose	Female	Wife	Primary level	Unemployment		1	Cement bricks	Zinc	Ventilated improved pit toilet	Other (community tap)	34		Yes	Local health facility	No	No	No	Yes	No	No	No	No	Yes	No	No	No	Yes	No	No	No	No	No	Yes	No	No	No	No	No	No	No	No	No	No	Yes	Yes
154	2015-10-16	0ebb88fc-93ec-4b57-8d68-d2aeea0b9875	8	Thobelani Mpungose	Male	Brother/sister	Secondary level	Unemployment		1	Cement with stone	Zinc	Ventilated improved pit toilet	Surface water (river, dam, pond)	21		Yes	Local health facility	No	No	No	Yes	No	No	No	Yes	No	No	Yes	Yes	No	No	No	No	No	No	Yes	No	No	No	Yes	No	No	No	No	No	No	No	No
155	2015-10-16	c71c9e26-ecd4-4530-a971-3b31f2e8bb49	8	Thobelani Mpungose	Female	Brother/sister	Primary level	Unemployment		1	Cement with stone	Zinc	Ventilated improved pit toilet	Running tap water in dwelling	26		Yes	Local health facility	Yes	Yes	No	Yes	No	No	Yes	No	Yes	No	Yes	Yes	No	No	No	No	No	No	Yes	No	No	No	No	No	No	No	No	No	Yes	Yes	Yes
156	2015-10-16	336d1508-3a3b-4ea9-affb-07557ca80b2b	8	Thobelani Mpungose	Female	Brother/sister	Secondary level	Unemployment		1	Cement bricks	Zinc	Ventilated improved pit toilet	Running tap water in dwelling	21		Yes	Local health facility	No	No	No	Yes	No	No	Yes	No	No	No	Yes	Yes	No	No	No	No	No	No	Yes	No	No	No	No	No	No	No	No	No	Yes	No	Yes
157	2015-10-16	af081489-98b0-43b9-b26c-271e11a6c6af	8	Thobelani Mpungose	Female	Daughter/son	Secondary level	Unemployment		1	Cement bricks	Zinc	Ventilated improved pit toilet	Running tap water in dwelling	24		Yes	Local health facility	No	No	No	Yes	No	No	Yes	Yes	Yes	No	No	Yes	Yes	No	No	No	No	No	Yes	No	No	No	No	No	No	No	No	No	No	No	Yes
158	2015-10-16	271be85d-60e7-4bc7-a005-b8923c6cc09f	8	Thobelani Mpungose	Female	Daughter/son	Primary level	Unemployment		1	Cement bricks	Zinc	Ventilated improved pit toilet	Running tap water in dwelling	28		Yes	Family member	No	No	No	Yes	No	No	No	No	Yes	No	Yes	Yes	No	No	No	No	No	No	Yes	No	No	No	No	No	No	No	No	No	Yes	No	Yes
159	2015-10-16	ea50ed6f-042c-495d-9f2d-1ada71066ac8	8	Thobelani Mpungose	Male	Daughter/son	Primary level	Unemployment		2	Cement bricks	Zinc	Ventilated improved pit toilet	Running tap water in dwelling	22		Yes	Local health facility	Yes	Yes	No	Yes	No	No	Yes	Yes	No	No	Yes	Yes	No	No	No	No	No	No	Yes	No	No	No	No	No	No	No	No	No	Yes	No	Yes
160	2015-10-16	85e3e2ed-7b7d-482a-9555-7904af28d24f	8	Thobelani Mpungose	Male	Head of the house	No schooling	Pensioner		1	Cement bricks	Zinc	Ventilated improved pit toilet	Running tap water in dwelling	72		Yes	Local health facility	No	No	Yes	No	No	No	No	No	Yes	No	Yes	Yes	No	No	No	No	No	No	Yes	No	No	No	No	No	No	No	No	No	No	No	No
161	2015-10-16	10334d1b-4933-437d-9c55-13ac040b6784	8	Lungisani Nkosi	Female	Daughter/son	Primary level	Student		1	Cement bricks	Zinc	Ventilated improved pit toilet	Other (community tap)	19		Yes	School	Yes	No	No	Yes	No	No	No	No	Yes	No	No	No	Yes	No	No	No	No	No	Yes	No	No	No	No	No	No	No	No	No	No	No	No
162	2015-10-16	554e5b41-e269-4d83-82e5-c7b10f2352ab	8	Lungisani Nkosi	Female	Daughter/son	No schooling	Unemployment		1	Stone with mud	Zinc	Ventilated improved pit toilet	Other (community tap)	45		Yes	Local health facility	Yes	No	No	Yes	No	No	No	No	Yes	No	Yes	No	No	No	No	No	No	No	Yes	No	No	No	No	No	No	No	No	No	No	No	No
163	2015-10-16	f5313b3f-be20-438f-a489-4ea5bbf774f9	8	Lungisani Nkosi	Female	Daughter/son	Primary level	Unemployment		1	Sticks and mud	Zinc	Ventilated improved pit toilet	Other (community tap)	29		Yes	School	Yes	No	No	Yes	No	No	No	No	No	No	Yes	No	No	No	No	No	No	No	Yes	No	No	No	No	No	No	Yes	No	No	No	No	No
164	2015-10-16	a6710343-18e7-4a13-a131-757da6313d59	8	Lungisani Nkosi	Female	Wife	Primary level	Unemployment		1	Cement bricks	Zinc	Ventilated improved pit toilet	Other (community tap)	46		Yes	Family member	Yes	No	No	Yes	No	No	No	No	Yes	No	No	No	No	No	No	Yes	No	No	Yes	No	No	No	No	No	No	No	No	No	No	No	No
165	2015-10-16	9c9275d4-7033-4922-b006-4a709630f03e	8	Lungisani Nkosi	Male	Husband	No schooling	Unemployment		1	Sticks and mud	Zinc	Ventilated improved pit toilet	Running tap water in dwelling	43		Yes	Local health facility	Yes	No	No	Yes	No	No	No	No	Yes	No	No	No	No	No	No	No	Yes	No	Yes	No	No	No	No	No	No	No	No	No	Yes	No	No
166	2015-10-19	2c850c8b-846c-4762-b6db-26dd2020cd73	8	Lungisani Nkosi	Female	Wife	Primary level	Unemployment		1	Cement with stone	Zinc	Ventilated improved pit toilet	Running tap water in dwelling	52		Yes	Local health facility	Yes	Yes	No	Yes	Yes	No	No	No	Yes	No	No	No	Yes	No	No	No	No	No	Yes	No	No	No	No	No	No	Yes	No	No	Yes	No	No
167	2015-10-19	bc272020-cbac-4f1c-835c-6706e74992ff	8	Lungisani Nkosi	Female	Wife	Secondary level	Unemployment		1	Cement bricks	Zinc	Ventilated improved pit toilet	Running tap water in dwelling	51		Yes	School	Yes	Yes	Yes	Yes	Yes	Yes	No	Yes	No	Yes	No	No	No	No	No	No	No	No	Yes	No	No	No	No	No	No	No	No	No	No	Yes	No
168	2015-10-19	08d71e2a-892c-414d-b637-d20d8dbc0971	8	Lungisani Nkosi	Female	Wife	No schooling	Unemployment		1	Cement bricks	Tiles	Ventilated improved pit toilet	Running tap water in dwelling	50		Yes	Relative	Yes	Yes	Yes	Yes	Yes	No	No	No	No	No	No	Yes	No	No	No	No	No	No	Yes	No	No	No	No	No	No	Yes	No	No	No	No	Yes
169	2015-10-19	0f5186f1-5b89-4483-88fe-210001683c7c	8	Lungisani Nkosi	Female	Head of the house	No schooling	Unemployment		1	Cement bricks	Zinc	Ventilated improved pit toilet	Running tap water in dwelling	57		Yes	School	Yes	No	No	Yes	No	No	No	No	Yes	Yes	No	No	No	No	No	No	No	No	Yes	No	No	No	No	No	No	No	No	No	No	No	Yes
170	2015-10-19	7c70af5d-1e25-4dbc-8656-6178870562cf	8	Lungisani Nkosi	Male	Head of the house	Primary level	Pensioner		1	Cement bricks	Zinc	Ventilated improved pit toilet	Running tap water in dwelling	60		Yes	Local health facility	Yes	No	No	Yes	No	No	No	Yes	No	No	No	No	No	No	No	No	No	No	Yes	No	No	No	No	No	No	No	No	No	No	No	Yes
171	2015-10-19	ddafb6b1-ea03-4988-8ddf-5c3afbe99428	8	Zothile Mlambo	Female	Wife	No schooling	Unemployment		1	Cement bricks	Zinc	Ventilated improved pit toilet	Other (community tap)	51		Yes	Local health facility	Yes	Yes	No	Yes	Yes	No	No	Yes	No	No	Yes	No	No	Yes	No	No	No	No	Yes	No	No	No	No	No	No	No	No	No	No	No	No
172	2015-10-19	b59b8bcd-5153-47fa-aefe-a9ef83149ed1	8	Zothile Mlambo	Female	Wife	Primary level	Unemployment		0	Cement bricks	Zinc	Ventilated improved pit toilet	Running tap water in dwelling	53		Yes	Local health facility	Yes	Yes	Yes	Yes	No	No	No	Yes	No	No	Yes	Yes	No	Yes	No	No	No	No	Yes	No	No	No	No	No	No	No	No	No	No	No	No
173	2015-10-19	c4424395-fedf-4677-a801-1db3ab4f9d71	8	Zothile Mlambo	Female	Wife	No schooling	Unemployment		1	Cement bricks	Zinc	Ventilated improved pit toilet	Running tap water in dwelling	43		Yes	Local health facility	Yes	Yes	No	Yes	Yes	No	No	Yes	Yes	No	Yes	Yes	No	No	No	No	No	No	Yes	No	No	No	No	No	No	No	No	Yes	No	No	No
174	2015-10-19	18942dc3-42b7-4908-ab7b-ec82545581bd	8	Zothile Mlambo	Male	Brother/sister	Secondary level	Unemployment		1	Cement bricks	Zinc	Ventilated improved pit toilet	Running tap water in dwelling	41		Yes	Local health facility	Yes	Yes	No	Yes	Yes	No	No	Yes	Yes	No	Yes	Yes	No	Yes	No	No	No	No	Yes	No	No	No	No	No	No	No	No	No	No	No	No
175	2015-10-19	bcbf7ec7-642e-4731-a837-370d068c2e73	8	Zothile Mlambo	Female	Wife	No schooling	Unemployment		1	Cement bricks	Zinc	Ventilated improved pit toilet	Running tap water in dwelling	49		Yes	Local health facility	Yes	Yes	No	Yes	Yes	No	No	Yes	Yes	No	Yes	Yes	No	Yes	No	No	No	No	Yes	No	No	No	No	No	No	No	No	No	No	Yes	No
176	2015-10-19	b4f2c34e-d0d9-475c-9a21-ce83459f3289	8	Zothile Mlambo	Female	Brother/sister	Secondary level	Unemployment		1	Cement bricks	Zinc	Ventilated improved pit toilet	Running tap water in dwelling	26		Yes	Local health facility	Yes	Yes	No	Yes	Yes	No	No	Yes	Yes	No	Yes	No	No	Yes	No	No	No	No	Yes	No	No	No	No	No	No	No	No	No	No	No	No
177	2015-10-19	1217600f-c80e-472e-bab9-e746d527c614	8	Zothile Mlambo	Female	Wife	Secondary level	Unemployment		1	Cement bricks	Zinc	Ventilated improved pit toilet	Running tap water in dwelling	30		Yes	Local health facility	Yes	Yes	No	Yes	Yes	No	No	Yes	Yes	No	Yes	Yes	No	No	No	No	No	No	Yes	No	No	No	No	No	No	No	No	No	No	No	Yes
178	2015-10-19	9672725e-5841-4ebc-a025-f70c4f8fd83b	8	Zothile Mlambo	Female	Wife	Secondary level	Unemployment		1	Cement bricks	Zinc	Ventilated improved pit toilet	Other (community tap)	35		Yes	Radio	Yes	Yes	No	Yes	Yes	No	No	Yes	Yes	No	Yes	Yes	No	Yes	No	No	No	No	Yes	No	No	No	No	No	No	No	No	No	No	No	No
179	2015-10-19	bee8caf6-32a1-4070-bcf7-033006c9a33b	8	Zothile Mlambo	Female	Brother/sister	Secondary level	Unemployment		1	Cement bricks	Zinc	Ventilated improved pit toilet	Running tap water in dwelling	28		Yes	Local health facility	Yes	Yes	No	Yes	Yes	No	No	Yes	Yes	No	No	Yes	No	No	No	No	No	No	Yes	No	No	No	No	No	No	No	No	No	No	No	Yes
180	2015-10-19	35834e15-f65b-4aa4-b60c-4bf920cd600b	8	Zothile Mlambo	Female	Brother/sister	Secondary level	Unemployment		1	Cement bricks	Zinc	Ventilated improved pit toilet	Running tap water in dwelling	28		Yes	Radio	Yes	Yes	No	Yes	Yes	No	No	Yes	Yes	No	Yes	Yes	No	Yes	No	No	No	No	Yes	No	No	No	No	No	No	No	No	No	No	No	Yes
181	2015-10-19	74426574-252a-43db-875c-84fffee77944	8	Bongiwe Gumede	Female	Wife	Secondary level	Unemployment		1	Cement bricks	Zinc	Ventilated improved pit toilet	Running tap water in dwelling	39		Yes	Radio	Yes	Yes	Yes	Yes	Yes	No	No	Yes	Yes	No	No	Yes	No	No	No	No	No	No	Yes	No	Yes	No	No	No	No	Yes	No	No	No	Yes	No
182	2015-10-19	64e0e2ea-8907-4d81-9345-ed711e6da847	8	Bongiwe Gumede	Female	Wife	Primary level	Unemployment		0	Cement bricks	Zinc	Ventilated improved pit toilet	Running tap water in dwelling	46		Yes	School	Yes	Yes	No	Yes	Yes	No	No	Yes	Yes	No	No	No	Yes	No	No	No	No	No	Yes	No	Yes	No	No	Yes	No	Yes	No	Yes	Yes	No	No
183	2015-10-19	6116f65c-791a-44af-8a32-456dac868c9f	8	Bongiwe Gumede	Male	Daughter/son	Secondary level	Unemployment		0	Cement bricks	Zinc	Ventilated improved pit toilet	Running tap water in dwelling	31		Yes	Local health facility	Yes	No	No	Yes	No	No	No	Yes	Yes	No	No	No	No	No	Yes	No	No	No	Yes	No	Yes	No	No	No	No	Yes	No	No	No	No	No
184	2015-10-19	c1647f0e-5d98-44f5-9c6f-b55138b10f91	8	Bongiwe Gumede	Female	Wife	Primary level	Housewife		0	Cement bricks	Zinc	Ventilated improved pit toilet	Running tap water in dwelling	57		Yes	Local health facility	Yes	Yes	No	Yes	Yes	No	No	Yes	Yes	Yes	No	No	No	No	No	Yes	No	No	Yes	No	No	No	Yes	No	No	Yes	No	Yes	No	No	Yes
185	2015-10-19	00e15c91-b46e-447b-9ecb-f37defe58424	8	Bongiwe Gumede	Male	Head of the house	Primary level	Unemployment		1	Cement bricks	Zinc	Ventilated improved pit toilet	Running tap water in dwelling	54		Yes	Local health facility	Yes	Yes	Yes	Yes	Yes	No	No	Yes	Yes	No	No	No	No	No	Yes	Yes	No	No	Yes	No	Yes	Yes	No	No	No	Yes	No	Yes	Yes	No	No
186	2015-10-19	5c2eda0d-77c2-4c84-a184-69e4a046ce47	8	Bongiwe Gumede	Female	Head of the house	No schooling	Pensioner		1	Cement with stone	Zinc	Ventilated improved pit toilet	Running tap water in dwelling	85		Yes	Local health facility	Yes	No	No	Yes	Yes	No	No	Yes	Yes	No	No	No	No	No	No	Yes	No	No	Yes	No	Yes	No	No	Yes	No	Yes	No	No	No	No	Yes
187	2015-10-19	5f209aa5-12c6-488f-b738-7089d320263a	8	Bongiwe Gumede	Female	Head of the house	Tertiary level	Employed	Skilled office	1	Cement bricks	Tiles	Ventilated improved pit toilet	Running tap water in dwelling	38	Public sector	Yes	School	Yes	Yes	Yes	Yes	Yes	No	No	Yes	Yes	Yes	No	No	No	No	No	Yes	No	No	Yes	No	Yes	No	No	Yes	No	Yes	No	Yes	No	Yes	Yes
188	2015-10-19	a589ed09-0ffb-47a9-8514-88fd79b431bc	8	Bongiwe Gumede	Female	Head of the house	No schooling	Pensioner		1	Cement bricks	Zinc	Ventilated improved pit toilet	Running tap water in dwelling	88		Yes	Church	Yes	Yes	No	Yes	Yes	No	No	Yes	Yes	No	No	No	No	No	Yes	Yes	No	No	Yes	No	Yes	No	Yes	No	No	Yes	No	No	No	No	Yes
189	2015-10-19	030b7d00-0d89-4e3b-8ad0-1660aa8f4138	8	Bongiwe Gumede	Female	Wife	Secondary level	Unemployment		1	Cement bricks	Zinc	Ventilated improved pit toilet	Running tap water in dwelling	40		Yes	Local health facility	Yes	Yes	Yes	Yes	Yes	No	No	Yes	Yes	No	No	No	Yes	No	No	No	No	No	Yes	No	Yes	Yes	No	No	No	Yes	Yes	No	No	No	No
190	2015-10-19	e9923c1d-7d41-4bb9-a54f-8868a0e4c0b5	8	Bongiwe Gumede	Female	Head of the house	Primary level	Unemployment		1	Cement bricks	Zinc	Ventilated improved pit toilet	Running tap water in dwelling	50		Yes	Local health facility	Yes	Yes	No	Yes	Yes	No	No	Yes	Yes	No	No	No	No	No	No	No	Yes	No	Yes	No	Yes	No	Yes	No	No	Yes	No	Yes	No	No	No
191	2015-10-19	40295152-0bdc-4860-8c0d-e50132d0ccc3	8	Sicelo Phungula	Male	Head of the house	Primary level	Unemployment		1	Stone with mud	Zinc	Ventilated improved pit toilet	Running tap water in dwelling	45		Yes	Television	Yes	Yes	Yes	Yes	Yes	Yes	No	No	Yes	Yes	No	No	No	Yes	Yes	No	No	No	Yes	No	No	Yes	No	No	No	No	No	Yes	No	No	Yes
192	2015-10-19	7a12593f-ce77-49c6-8608-f6ef74c2cc1d	8	Sicelo Phungula	Female	Wife	Primary level	Employed	Non-skilled office	1	Cement bricks	Tiles	Ventilated improved pit toilet	Running tap water in dwelling	49	Public sector	Yes	Local health facility	Yes	Yes	Yes	Yes	Yes	No	Yes	No	Yes	No	Yes	Yes	No	Yes	No	Yes	Yes	No	Yes	No	No	No	No	No	No	No	No	Yes	No	Yes	No
193	2015-10-19	a13bf8d4-f6da-4246-b949-d721876d6b3b	8	Sicelo Phungula	Female	Head of the house	Primary level	Pensioner		1	Cement bricks	Zinc	Ventilated improved pit toilet	Running tap water in dwelling	67		Yes	Community meetings	Yes	Yes	No	Yes	Yes	No	No	No	Yes	No	Yes	No	No	No	No	Yes	Yes	No	Yes	No	No	Yes	No	No	No	Yes	No	No	No	Yes	No
194	2015-10-19	a08fd209-781d-4e47-a768-6f9f26b2e261	8	Sicelo Phungula	Male	Head of the house	Secondary level	Unemployment		1	Cement bricks	Zinc	Ventilated improved pit toilet	Other (community tap)	45		Yes	Family member	Yes	Yes	Yes	Yes	Yes	No	No	No	Yes	No	Yes	No	No	No	No	Yes	No	No	Yes	No	No	Yes	No	No	No	Yes	No	Yes	No	Yes	No
195	2015-10-19	9f1dda83-44c1-4bdd-90d1-9be758e64eca	8	Sicelo Phungula	Female	Wife	Secondary level	Unemployment		1	Cement bricks	Zinc	Ventilated improved pit toilet	Running tap water in dwelling	37		Yes	School	Yes	Yes	No	Yes	Yes	No	No	No	Yes	No	Yes	No	Yes	No	No	Yes	No	No	Yes	No	No	No	No	No	No	No	No	Yes	Yes	No	No
196	2015-10-19	a3985fba-4ff2-471e-a294-e8b3a090c596	8	Sicelo Phungula	Female	Head of the house	No schooling	Unemployment		1	Cement bricks	Tiles	Ventilated improved pit toilet	Running tap water in dwelling	58		Yes	Local health facility	Yes	Yes	No	Yes	Yes	No	No	No	Yes	No	Yes	No	No	No	Yes	No	No	No	Yes	No	No	No	No	No	No	No	No	No	No	Yes	Yes
197	2015-10-19	00e0ace5-ca18-4491-99e3-33874d43fe06	8	Sicelo Phungula	Female	Head of the house	Primary level	Unemployment		1	Cement bricks	Zinc	Ventilated improved pit toilet	Running tap water in dwelling	52		Yes	Community meetings	Yes	Yes	No	No	Yes	No	No	No	Yes	No	Yes	No	Yes	No	Yes	Yes	No	No	Yes	No	No	Yes	No	No	No	No	No	Yes	No	Yes	No
198	2015-10-19	65c0e0dc-6319-4dac-b747-6f373ff48b95	8	Sicelo Phungula	Female	Head of the house	No schooling	Pensioner		1	Cement bricks	Grass	Ventilated improved pit toilet	Running tap water in dwelling	62		Yes	Local health facility	Yes	Yes	Yes	Yes	Yes	No	No	No	Yes	Yes	Yes	Yes	No	No	No	Yes	No	No	Yes	No	No	Yes	No	No	No	Yes	No	No	No	No	Yes
199	2015-10-19	bb7310dc-ca9e-4cbd-939c-ae2756db2d04	8	Sicelo Phungula	Female	Wife	No schooling	Unemployment		1	Cement bricks	Tiles	Ventilated improved pit toilet	Running tap water in dwelling	58		Yes	Family member	Yes	Yes	No	Yes	Yes	No	No	No	Yes	No	Yes	No	Yes	Yes	No	No	No	No	Yes	No	No	No	No	Yes	No	No	No	Yes	Yes	No	No
200	2015-10-19	0d14909f-8593-480d-82cd-fc4669e003a5	8	Sicelo Phungula	Female	Daughter/son	Secondary level	Unemployment		1	Cement bricks	Zinc	Ventilated improved pit toilet	Running tap water in dwelling	21		Yes	Television	Yes	Yes	No	Yes	Yes	No	No	No	Yes	Yes	Yes	No	Yes	No	No	Yes	No	No	Yes	No	No	No	No	No	No	Yes	No	Yes	No	No	No
201	2015-10-19	e1497416-aae3-4243-b5a5-2e7ad1714796	8	Nondumiso Mabaso	Female	Brother/sister	Secondary level	Unemployment		1	Cement bricks	Zinc	Ventilated improved pit toilet	Running tap water in dwelling	34		Yes	Local health facility	No	No	No	Yes	No	No	No	Yes	Yes	No	No	Yes	No	No	No	No	Yes	No	Yes	No	No	No	No	No	No	No	No	Yes	No	No	No
202	2015-10-19	d11234c5-05ed-4e10-af26-551c9946643b	8	Nondumiso Mabaso	Male	Brother/sister	Secondary level	Unemployment		1	Cement bricks	Zinc	Ventilated improved pit toilet	Running tap water in dwelling	21		Yes	Television	Yes	Yes	No	Yes	No	No	No	No	Yes	No	No	Yes	Yes	No	Yes	No	No	No	Yes	No	No	No	Yes	No	No	Yes	No	Yes	No	No	No
203	2015-10-19	af000cf7-1df7-408e-86ee-dc8bce690509	8	Nondumiso Mabaso	Female	Brother/sister	Secondary level	Unemployment		0	Cement bricks	Zinc	Ventilated improved pit toilet	Running tap water in dwelling	48		Yes	Local health facility	No	Yes	No	Yes	Yes	No	No	No	Yes	No	No	Yes	Yes	No	Yes	Yes	No	No	Yes	No	No	No	No	No	No	Yes	No	No	No	No	No
204	2015-10-19	fd04f8ba-27b1-4f3e-b360-0327e4537cb2	8	Nondumiso Mabaso	Female	Wife	No schooling	Unemployment		0	Cement bricks	Zinc	Ventilated improved pit toilet	Running tap water in dwelling	50		Yes	Local health facility	Yes	Yes	No	Yes	Yes	No	No	No	Yes	No	No	Yes	Yes	No	Yes	No	No	No	Yes	No	No	No	Yes	No	No	Yes	No	No	No	No	No
205	2015-10-19	81d52cca-5731-49ae-af3e-6f5d27add3f3	8	Nondumiso Mabaso	Female	Head of the house	Primary level	Unemployment		1	Cement bricks	Zinc	Ventilated improved pit toilet	Running tap water in dwelling	68		Yes	Church	Yes	No	No	Yes	Yes	No	No	No	Yes	No	Yes	Yes	Yes	No	No	No	No	No	Yes	No	No	No	No	No	No	Yes	No	No	No	No	No
206	2015-10-19	252406d9-7209-4cbc-bf0c-e81be855ff7e	8	Nondumiso Mabaso	Male	Head of the house	Primary level	Pensioner		1	Cement bricks	Zinc	Ventilated improved pit toilet	Running tap water in dwelling	65		Yes	Local health facility	No	Yes	No	Yes	Yes	No	No	No	Yes	No	Yes	Yes	Yes	No	No	No	No	No	Yes	No	No	No	No	No	No	Yes	No	No	No	No	No
207	2015-10-19	ec925803-3e3b-4378-91dd-e9c90eac12fe	8	Nondumiso Mabaso	Female	Wife	Primary level	Unemployment		1	Cement bricks	Zinc	Ventilated improved pit toilet	Running tap water in dwelling	34		Yes	Family member	No	Yes	Yes	Yes	Yes	No	No	Yes	No	Yes	No	Yes	Yes	No	No	No	Yes	No	Yes	No	Yes	No	Yes	No	No	Yes	No	No	Yes	No	No
208	2015-10-19	98af7f81-ef89-47f8-ad7a-f2a634c2453d	8	Nondumiso Mabaso	Male	Brother/sister	Secondary level	Unemployment		1	Cement bricks	Zinc	Ventilated improved pit toilet	Running tap water in dwelling	23		Yes	Local health facility	Yes	Yes	Yes	Yes	Yes	No	No	Yes	Yes	Yes	No	No	No	No	No	No	No	No	Yes	No	No	No	Yes	No	No	Yes	No	No	No	No	No
209	2015-10-19	6b00def6-f1ea-4e5b-9a55-9164cfb48ec7	8	Nondumiso Mabaso	Female	Wife	No schooling	Unemployment		0	Cement bricks	Grass	Ventilated improved pit toilet	Running tap water in dwelling	48		Yes	Local health facility	Yes	Yes	No	Yes	Yes	No	No	Yes	Yes	No	Yes	Yes	No	No	No	No	No	No	Yes	No	No	No	No	No	No	No	No	No	No	No	No
210	2015-10-19	a039cd07-0638-49b8-a5c1-595c4080c427	8	Nondumiso Mabaso	Male	Daughter/son	Postgraduate	Unemployment		1	Cement bricks	Zinc	Ventilated improved pit toilet	Running tap water in dwelling	23		Yes	Local health facility	Yes	Yes	No	Yes	Yes	No	No	No	No	No	Yes	Yes	No	Yes	No	No	No	No	Yes	No	No	No	Yes	No	No	Yes	No	No	No	No	No
211	2015-10-19	f923eee3-88e6-4c15-a050-52e36f928ff4	8	Thobelani Mpungose	Female	Head of the house	No schooling	Unemployment		1	Cement bricks	Zinc	Ventilated improved pit toilet	Running tap water in dwelling	46		Yes	Local health facility	No	Yes	Yes	No	No	No	No	Yes	Yes	No	Yes	No	No	No	No	No	No	No	Yes	No	No	No	No	No	No	No	No	No	Yes	No	Yes
212	2015-10-19	6fa6f535-bee5-4539-b0ed-83236c11cf2b	8	Thobelani Mpungose	Female	Brother/sister	Secondary level	Unemployment		1	Cement bricks	Zinc	Ventilated improved pit toilet	Running tap water in dwelling	31		Yes	Local health facility	Yes	Yes	No	Yes	Yes	No	No	Yes	Yes	No	Yes	No	No	No	No	No	No	No	Yes	No	No	No	No	No	No	No	No	No	Yes	No	Yes
213	2015-10-19	35b4577c-818d-4fdb-a71e-c2c06b70d778	8	Thobelani Mpungose	Female	Other (niece)	Secondary level	Unemployment		1	Cement bricks	Zinc	Ventilated improved pit toilet	Running tap water in dwelling	19		Yes	Local health facility	Yes	Yes	No	Yes	Yes	No	No	Yes	Yes	No	Yes	Yes	No	No	No	No	No	No	Yes	No	No	No	No	No	No	No	No	No	Yes	No	Yes
214	2015-10-19	bc7137d1-9832-4320-b189-3c558aedb87a	8	Thobelani Mpungose	Female	Wife	Primary level	Unemployment		1	Cement bricks	Zinc	Ventilated improved pit toilet	Running tap water in dwelling	32		Yes	Local health facility	No	Yes	No	Yes	Yes	No	No	Yes	Yes	No	Yes	No	Yes	No	No	No	No	No	Yes	No	No	No	No	No	No	No	No	No	No	No	Yes
215	2015-10-19	3507e6a3-b974-467a-8813-60c247c87242	8	Thobelani Mpungose	Female	Head of the house	No schooling	Unemployment		1	Cement bricks	Zinc	Ventilated improved pit toilet	Running tap water in dwelling	50		Yes	Local health facility	No	Yes	Yes	Yes	Yes	No	No	Yes	Yes	No	Yes	No	No	No	Yes	No	No	No	Yes	No	No	No	No	No	No	No	No	No	No	No	Yes
216	2015-10-19	583de3f4-e320-41ac-91bc-a5069ba5b57d	8	Thobelani Mpungose	Female	Daughter/son	Secondary level	Unemployment		1	Cement bricks	Zinc	Ventilated improved pit toilet	Running tap water in dwelling	32		Yes	Local health facility	Yes	Yes	Yes	Yes	Yes	No	No	Yes	Yes	No	Yes	No	No	No	No	No	No	No	Yes	No	No	No	No	No	No	No	No	No	No	No	Yes
217	2015-10-19	d47dca74-e18d-403c-b345-c8673cd1e1b2	8	Thobelani Mpungose	Female	Head of the house	Primary level	Unemployment		1	Cement bricks	Zinc	Ventilated improved pit toilet	Running tap water in dwelling	60		Yes	Local health facility	Yes	Yes	Yes	Yes	Yes	No	No	Yes	Yes	No	Yes	No	No	No	No	No	No	No	Yes	No	No	No	No	No	No	No	No	No	No	No	Yes
218	2015-10-19	7c509989-e5dc-4373-9b20-23cc1fb86380	8	Thobelani Mpungose	Female	Daughter/son	Secondary level	Unemployment		1	Cement bricks	Zinc	Ventilated improved pit toilet	Running tap water in dwelling	32		Yes	Local health facility	Yes	Yes	No	Yes	Yes	No	No	Yes	Yes	No	Yes	Yes	No	No	No	No	No	No	Yes	No	No	No	No	No	No	No	No	No	No	No	Yes
219	2015-10-19	ccce2d38-7058-4aea-830f-bdd2cac2154c	8	Thobelani Mpungose	Male	Brother/sister	Primary level	Unemployment		1	Cement bricks	Zinc	Ventilated improved pit toilet	Running tap water in dwelling	25		Yes	Local health facility	Yes	Yes	No	Yes	Yes	No	No	Yes	Yes	No	Yes	Yes	No	No	No	No	No	No	Yes	No	No	No	No	No	No	No	No	No	No	Yes	Yes
220	2015-10-19	e811226f-4585-4b00-92e9-8abfac053580	8	Thobelani Mpungose	Female	Daughter/son	Secondary level	Unemployment		1	Cement bricks	Zinc	Ventilated improved pit toilet	Running tap water in dwelling	23		Yes	Local health facility	Yes	Yes	Yes	Yes	Yes	No	No	Yes	Yes	No	Yes	Yes	No	No	No	No	No	No	Yes	No	No	No	No	No	No	Yes	No	No	No	No	Yes
221	2015-10-19	daa5f201-de31-40ad-8638-c82094c2ae41	8	Bongiwe Ngobese	Female	Head of the house	Primary level	Housewife		1	Sticks and mud	Grass	Ventilated improved pit toilet	Running tap water in dwelling	36		Yes	Television	Yes	Yes	No	Yes	Yes	No	No	No	Yes	No	Yes	No	No	Yes	No	No	No	No	Yes	No	No	No	No	No	No	No	No	No	No	Yes	No
222	2015-10-19	a187e230-a3eb-4900-a0d9-c141cbb8a72c	8	Bongiwe Ngobese	Female	Wife	Secondary level	Unemployment		1	Cement bricks	Grass	Ventilated improved pit toilet	Running tap water in dwelling	40		Yes	Local health facility	Yes	Yes	Yes	Yes	Yes	No	No	Yes	No	No	Yes	No	No	Yes	No	Yes	No	No	Yes	No	No	No	No	No	No	Yes	No	Yes	No	No	Yes
223	2015-10-19	db64b990-6d88-483a-ba71-b5916ec3c93c	8	Bongiwe Ngobese	Male	Daughter/son	Secondary level	Student		1	Cement bricks	Zinc	Ventilated improved pit toilet	Running tap water in dwelling	21		Yes	Community meetings	Yes	Yes	Yes	Yes	No	No	No	No	Yes	Yes	No	Yes	No	No	Yes	No	No	No	Yes	No	No	No	No	No	No	No	No	No	No	Yes	No
224	2015-10-19	f84dffef-d5fe-48ff-84b8-70bd2d5998e7	8	Bongiwe Ngobese	Male	Head of the house	No schooling	Pensioner		1	Clay blocks	Grass	Ventilated improved pit toilet	Other (community tap)	74		Yes	Radio	Yes	No	No	Yes	Yes	No	No	Yes	Yes	Yes	No	No	No	Yes	No	No	No	No	Yes	No	No	No	No	No	No	No	No	No	Yes	No	Yes
225	2015-10-19	3c1a619d-2252-4c17-9c3c-d6bf272e535b	8	Bongiwe Ngobese	Female	Head of the house	Primary level	Housewife		1	Cement bricks	Zinc	Ventilated improved pit toilet	Other (community tap)	59		Yes	Local health facility	Yes	Yes	No	Yes	Yes	No	No	No	No	No	Yes	No	No	Yes	No	Yes	No	No	Yes	No	No	No	No	No	No	Yes	No	No	No	No	No
226	2015-10-19	20e3d9e0-1774-41e4-873e-744b91d035a2	8	Bongiwe Ngobese	Female	Wife	Primary level	Unemployment		1	Cement bricks	Zinc	Ventilated improved pit toilet	Running tap water in dwelling	46		Yes	Radio	Yes	Yes	No	Yes	Yes	No	No	Yes	Yes	No	Yes	No	No	Yes	No	No	Yes	No	Yes	No	No	No	No	No	No	No	No	Yes	Yes	No	Yes
227	2015-10-19	d5ff72cb-61a0-46b6-9407-67b04d2fcacd	8	Bongiwe Ngobese	Male	Head of the house	Primary level	Employed	Farm worker	1	Sticks and mud	Grass	Ventilated improved pit toilet	Other (community tap)	56	Farming	Yes	Radio	Yes	No	Yes	Yes	No	No	No	Yes	Yes	No	No	Yes	No	Yes	No	No	No	No	Yes	No	No	No	No	No	No	No	No	No	No	No	No
228	2015-10-19	fe66cb53-77e0-4141-b55d-27fb14039943	8	Bongiwe Ngobese	Male	Daughter/son	Secondary level	Unemployment		1	Cement bricks	Zinc	Ventilated improved pit toilet	Running tap water in dwelling	36		Yes	Local health facility	Yes	Yes	No	Yes	Yes	No	No	No	Yes	No	Yes	No	No	Yes	No	Yes	No	No	Yes	No	No	No	No	No	No	Yes	No	No	No	No	No
229	2015-10-19	c90e0541-7afb-4bea-9d22-0d0ab5d8820e	8	Bongiwe Ngobese	Female	Head of the house	Primary level	Pensioner		1	Cement bricks	Zinc	Ventilated improved pit toilet	Running tap water in dwelling	71		Yes	Television	Yes	Yes	No	Yes	Yes	No	No	Yes	Yes	Yes	No	No	No	Yes	No	No	No	No	Yes	No	No	No	No	No	No	Yes	No	Yes	No	No	No
230	2015-10-19	82d76613-4950-4eb9-baf7-0263fa17a94d	8	Bongiwe Ngobese	Female	Head of the house	No schooling	Pensioner		1	Cement bricks	Zinc	Ventilated improved pit toilet	Running tap water in dwelling	72		Yes	Local health facility	Yes	Yes	No	Yes	Yes	No	No	Yes	Yes	Yes	No	No	Yes	No	No	No	No	No	Yes	No	No	No	No	No	No	Yes	No	Yes	No	No	No
231	2015-10-19	a1b491da-6093-4411-bdd5-57234e090096	8	Siphiwosakhe Mthembu	Male	Brother/sister	Secondary level	Unemployment		1	Cement bricks	Zinc	Ventilated improved pit toilet	Running tap water in dwelling	28		Yes	School	Yes	Yes	No	Yes	Yes	No	No	Yes	No	No	Yes	No	No	No	No	Yes	No	No	Yes	No	No	No	Yes	No	No	Yes	No	No	No	No	No
232	2015-10-19	b53058bc-d818-40b4-a038-4b9b9d97f455	8	Siphiwosakhe Mthembu	Female	Brother/sister	No schooling	Unemployment		1	Cement bricks	Zinc	Ventilated improved pit toilet	Running tap water in dwelling	35		Yes	Community meetings	No	Yes	No	No	Yes	No	No	Yes	No	No	Yes	No	No	No	No	No	No	No	Yes	No	No	No	No	No	No	Yes	No	No	No	No	No
233	2015-10-19	3160db04-e54d-4d31-8d38-67cc65a413af	8	Siphiwosakhe Mthembu	Female	Wife	Secondary level	Unemployment		1	Cement bricks	Zinc	Ventilated improved pit toilet	Running tap water in dwelling	29		Yes	Radio	Yes	No	No	Yes	Yes	No	No	Yes	No	No	Yes	No	No	No	No	No	No	No	Yes	No	No	No	No	No	No	Yes	No	No	No	No	No
234	2015-10-19	524be80a-6cbc-4ab3-a7cb-08d919090d5b	8	Siphiwosakhe Mthembu	Female	Wife	Primary level	Unemployment		1	Cement with stone	Zinc	Ventilated improved pit toilet	Running tap water in dwelling	40		Yes	Local health facility	Yes	Yes	No	Yes	Yes	No	No	Yes	No	No	Yes	No	No	No	No	Yes	No	No	Yes	No	No	No	No	No	No	Yes	No	No	No	No	No
235	2015-10-19	b9c0f4a7-013d-419d-adac-9ba6f2c9baa6	8	Siphiwosakhe Mthembu	Female	Brother/sister	Secondary level	Unemployment		1	Cement bricks	Zinc	Ventilated improved pit toilet	Running tap water in dwelling	32		Yes	Local health facility	Yes	Yes	Yes	Yes	Yes	No	No	Yes	No	No	Yes	Yes	No	No	No	No	No	No	Yes	No	No	No	No	No	No	Yes	No	No	No	No	No
236	2015-10-19	8a16e02e-f526-42c5-a0aa-e49671ab0b32	8	Siphiwosakhe Mthembu	Female	Wife	No schooling	Unemployment		1	Cement bricks	Zinc	Ventilated improved pit toilet	Running tap water in dwelling	49		Yes	Local health facility	No	Yes	No	Yes	Yes	No	No	Yes	Yes	No	Yes	No	No	No	No	No	No	No	Yes	No	No	No	No	No	No	Yes	No	No	No	No	No
237	2015-10-19	ae7150f6-ddb9-4d3d-bc51-faf47b603d7a	8	Siphiwosakhe Mthembu	Female	Brother/sister	Secondary level	Unemployment		1	Cement bricks	Zinc	Ventilated improved pit toilet	Running tap water in dwelling	22		Yes	Community meetings	No	Yes	No	Yes	Yes	No	No	Yes	No	No	Yes	No	No	No	No	Yes	No	No	Yes	No	No	No	No	No	No	Yes	No	No	No	No	No
238	2015-10-19	48c8b629-2025-4c0b-b829-81a5356466c6	8	Siphiwosakhe Mthembu	Female	Wife	Primary level	Unemployment		1	Cement bricks	Zinc	Ventilated improved pit toilet	Running tap water in dwelling	59		Yes	Local health facility	Yes	Yes	Yes	No	Yes	No	No	Yes	No	No	Yes	Yes	No	No	No	No	No	No	Yes	No	No	No	No	No	No	Yes	No	No	No	No	No
239	2015-10-19	19411ccd-6d89-48dd-af19-7b3316d79e40	8	Siphiwosakhe Mthembu	Male	Head of the house	Secondary level	Unemployment		1	Cement bricks	Zinc	Ventilated improved pit toilet	Running tap water in dwelling	34		Yes	Television	Yes	Yes	Yes	No	Yes	No	No	Yes	No	No	Yes	No	No	No	Yes	No	No	No	Yes	No	No	No	No	No	No	Yes	No	No	No	No	No
240	2015-10-19	420752e7-45d7-4404-9aec-d78d0c72393b	8	Siphiwosakhe Mthembu	Male	Head of the house	Tertiary level	Employed	Skilled office	1	Cement bricks	Zinc	Ventilated improved pit toilet	Running tap water in dwelling	33	Public sector	Yes	School	Yes	Yes	Yes	Yes	Yes	No	No	Yes	No	No	Yes	No	No	No	Yes	Yes	No	No	Yes	No	No	No	No	No	No	Yes	No	No	No	No	No
241	2015-10-19	a7f80407-522b-4b83-8cf6-09a0bfeea9e7	8	Lungisani Nkosi	Female	Daughter/son	Primary level	Unemployment		1	Cement bricks	Zinc	Ventilated improved pit toilet	Running tap water in dwelling	21		Yes	School	Yes	Yes	No	Yes	Yes	No	No	No	No	No	Yes	No	No	No	No	No	No	No	Yes	No	No	No	No	No	No	No	No	No	No	No	Yes
242	2015-10-19	856d12d8-387d-4179-b27b-23df398e1b2a	8	Lungisani Nkosi	Male	Daughter/son	Secondary level	Unemployment		1	Cement bricks	Zinc	Ventilated improved pit toilet	Running tap water in dwelling	24		Yes	Local health facility	Yes	Yes	No	Yes	Yes	No	No	No	Yes	No	No	No	No	No	No	No	Yes	No	Yes	No	No	No	No	No	No	Yes	No	No	Yes	No	No
243	2015-10-19	31a8bf86-2c8b-4690-a5f2-ed78530fede0	8	Lungisani Nkosi	Female	Wife	Secondary level	Unemployment		1	Cement bricks	Zinc	Ventilated improved pit toilet	Running tap water in dwelling	34		Yes	Family member	Yes	Yes	No	Yes	Yes	No	No	Yes	No	No	Yes	No	No	No	No	No	No	No	Yes	No	No	No	No	No	No	No	No	No	No	No	No
244	2015-10-19	1d8c115a-1c5e-4aae-935b-6ec511eea8ce	8	Lungisani Nkosi	Female	Daughter/son	Secondary level	Unemployment		1	Cement bricks	Zinc	Ventilated improved pit toilet	Running tap water in dwelling	22		Yes	Local health facility	Yes	Yes	No	Yes	Yes	No	No	No	No	No	No	Yes	No	No	No	Yes	No	No	Yes	No	No	No	No	No	No	No	No	No	No	No	No
245	2015-10-19	99c06cae-4eb7-489c-961a-5ce0adf7cdc2	8	Lungisani Nkosi	Male	Head of the house	Secondary level	Unemployment		1	Cement bricks	Zinc	Ventilated improved pit toilet	Running tap water in dwelling	37		Yes	School	Yes	Yes	No	Yes	Yes	No	No	No	Yes	No	No	No	No	No	No	No	No	No	Yes	No	No	No	No	No	No	No	No	No	No	No	Yes
246	2015-10-19	82458569-9073-46b1-8ebe-fe0ffc72482f	8	Lungisani Nkosi	Female	Daughter/son	No schooling	Unemployment		1	Cement bricks	Zinc	Ventilated improved pit toilet	Running tap water in dwelling	25		Yes	Friend	Yes	No	No	Yes	Yes	No	No	No	Yes	No	No	No	No	No	No	No	No	No	Yes	No	No	No	No	No	No	Yes	No	No	No	No	No
247	2015-10-19	49d72f6a-91c7-4045-a734-c6b34c2e482a	8	Lungisani Nkosi	Female	Wife	Secondary level	Unemployment		1	Cement bricks	Zinc	Ventilated improved pit toilet	Running tap water in dwelling	35		Yes	Community meetings	Yes	Yes	Yes	No	Yes	No	No	No	Yes	Yes	No	No	No	Yes	No	No	No	No	Yes	No	No	No	No	No	No	No	No	No	No	No	No
248	2015-10-19	d2cadbbc-25a0-4700-a40e-ad27bcd53d86	8	Lungisani Nkosi	Male	Head of the house	Secondary level	Pensioner		1	Cement bricks	Zinc	Ventilated improved pit toilet	Running tap water in dwelling	62		Yes	School	Yes	Yes	No	Yes	Yes	No	No	No	Yes	No	No	No	No	No	Yes	No	No	No	Yes	No	No	No	No	No	No	No	No	No	No	No	No
249	2015-10-19	d2c6ff05-c14e-4335-9b08-a3f5924ab69f	8	Lungisani Nkosi	Female	Wife	Secondary level	Unemployment		1	Cement bricks	Zinc	Ventilated improved pit toilet	Running tap water in dwelling	37		Yes	School	Yes	Yes	Yes	Yes	Yes	No	No	No	No	No	No	Yes	No	No	No	No	No	No	Yes	No	No	No	No	No	No	No	No	No	No	No	No
250	2015-10-19	f93018a8-5a35-4bf8-9f71-b0b8f899df84	8	Lungisani Nkosi	Female	Wife	Secondary level	Unemployment		1	Cement bricks	Zinc	Ventilated improved pit toilet	Running tap water in dwelling	39		Yes	Local health facility	Yes	Yes	No	Yes	Yes	No	No	No	Yes	No	No	Yes	No	No	No	No	No	No	Yes	No	No	No	No	No	No	Yes	No	No	No	No	No
251	2015-10-19	05202cd1-af06-4c4e-b179-2d14f7b3b0ec	8	Anna Shabangu	Female	Daughter/son	Secondary level	Unemployment		0	Cement bricks	Zinc	Ventilated improved pit toilet	Other (community tap)	40		Yes	Community meetings	No	Yes	No	Yes	No	No	No	No	Yes	No	Yes	No	No	No	No	No	No	No	Yes	No	No	No	No	No	No	No	No	Yes	No	No	Yes
252	2015-10-19	9ef31717-6e19-43af-a59a-3e9e87e188cf	8	Anna Shabangu	Female	Daughter/son	Secondary level	Unemployment		1	Cement bricks	Zinc	Ventilated improved pit toilet	Other (community tap)	30		Yes	Pamphlets	Yes	No	No	Yes	No	No	No	No	Yes	No	Yes	No	No	No	No	No	No	No	Yes	No	No	No	No	No	No	No	No	No	No	Yes	No
253	2015-10-19	613a250d-3866-496e-8290-284fcb9a59f5	8	Anna Shabangu	Female	Head of the house	Secondary level	Unemployment		1	Cement bricks	Zinc	Ventilated improved pit toilet	Other (community tap)	44		Yes	Local health facility	Yes	No	No	Yes	No	No	No	No	No	No	Yes	Yes	No	No	No	No	No	No	Yes	No	No	No	No	No	No	No	No	No	Yes	Yes	No
254	2015-10-19	6f136013-a284-49f5-b244-353bf2ec9eaa	8	Anna Shabangu	Female	Head of the house	No schooling	Unemployment		1	Cement bricks	Zinc	Ventilated improved pit toilet	Other (community tap)	59		Yes	Local health facility	Yes	No	No	Yes	No	No	No	No	Yes	No	No	No	Yes	No	No	No	No	No	Yes	No	No	No	No	No	No	No	No	No	No	Yes	No
255	2015-10-19	3c918de9-b5c9-41bf-8944-78ab1336055d	8	Anna Shabangu	Female	Head of the house	No schooling	Pensioner		1	Cement bricks	Zinc	Ventilated improved pit toilet	Other (community tap)	66		Yes	Radio	No	No	No	Yes	Yes	No	No	No	Yes	No	No	No	No	Yes	No	No	No	No	Yes	No	No	No	No	No	No	No	No	Yes	Yes	No	No
256	2015-10-19	c6ae570c-2023-46e6-8930-b678449e6b8b	8	Anna Shabangu	Female	Head of the house	Primary level	Employed	Non-skilled office	1	Cement bricks	Zinc	Ventilated improved pit toilet	Other (community tap)	55	Shop	Yes	Local health facility	Yes	No	No	Yes	No	No	No	No	Yes	No	Yes	No	No	No	No	No	No	No	Yes	No	No	No	No	No	No	No	No	Yes	No	No	No
257	2015-10-19	60cf4105-36e9-443b-84c3-e0b8cadb4172	8	Anna Shabangu	Male	Head of the house	Primary level	Unemployment		1	Cement bricks	Zinc	Ventilated improved pit toilet	Other (community tap)	50		Yes	Community meetings	Yes	No	No	Yes	No	No	No	No	Yes	No	No	No	No	Yes	No	No	No	No	Yes	No	No	No	No	No	No	No	No	Yes	No	No	No
258	2015-10-19	e7a27311-a455-4efc-ae9e-fe0c04c3c071	8	Anna Shabangu	Male	Daughter/son	Primary level	Unemployment		1	Cement bricks	Zinc	Ventilated improved pit toilet	Other (community tap)	40		Yes	Radio	Yes	Yes	No	No	No	No	No	No	Yes	No	No	No	No	Yes	No	No	No	No	Yes	No	No	No	No	No	No	No	No	No	No	No	No
259	2015-10-19	05a23b6b-1ca3-4c24-a364-fd67a8ee3efb	8	Anna Shabangu	Male	Head of the house	Primary level	Unemployment		1	Cement bricks	Zinc	Ventilated improved pit toilet	Other (community tap)	33		Yes	Radio	Yes	No	No	Yes	No	No	No	No	No	No	No	No	No	Yes	No	No	Yes	No	Yes	No	No	No	No	No	No	No	No	Yes	No	No	No
260	2015-10-19	d8242765-d32d-473d-b803-1b176c7b85b1	8	Anna Shabangu	Male	Head of the house	Secondary level	Unemployment		1	Cement bricks	Zinc	Ventilated improved pit toilet	Other (community tap)	40		Yes	Local health facility	No	Yes	Yes	No	No	No	No	No	No	No	No	No	No	Yes	No	Yes	No	No	Yes	No	No	No	No	No	No	No	No	Yes	No	Yes	No
261	2015-10-20	6f1561d5-43a8-410a-b482-539e623de888	8	Thobelani Mpungose	Female	Head of the house	No schooling	Unemployment		1	Cement bricks	Zinc	Ventilated improved pit toilet	Running tap water in dwelling	58		Yes	Local health facility	Yes	Yes	No	Yes	Yes	No	No	Yes	No	No	Yes	No	Yes	No	No	No	No	No	Yes	No	No	No	No	No	No	No	No	No	No	No	Yes
262	2015-10-20	27e519c4-6cc0-4bf8-be5a-8f661d6c97f4	8	Thobelani Mpungose	Female	Brother/sister	Secondary level	Unemployment		1	Cement bricks	Zinc	Ventilated improved pit toilet	Running tap water in dwelling	30		Yes	Local health facility	No	Yes	No	Yes	Yes	No	No	Yes	Yes	No	Yes	Yes	No	No	No	No	No	No	Yes	No	No	No	No	No	No	No	No	No	No	No	Yes
263	2015-10-20	9b0e8c1e-3556-4a4b-9634-6a713e4795dd	8	Thobelani Mpungose	Male	Head of the house	Primary level	Unemployment		1	Cement bricks	Zinc	Ventilated improved pit toilet	Running tap water in dwelling	38		Yes	Local health facility	Yes	Yes	No	Yes	Yes	No	No	Yes	Yes	No	Yes	Yes	No	No	No	No	No	No	Yes	No	No	No	No	No	No	No	No	No	No	No	Yes
264	2015-10-20	5b0fa605-17eb-4764-bdcc-ccabe9c3d352	8	Thobelani Mpungose	Female	Other (niece)	Secondary level	Unemployment		0	Cement bricks	Zinc	Ventilated improved pit toilet	Running tap water in dwelling	19		Yes	Local health facility	Yes	Yes	No	Yes	Yes	No	No	Yes	Yes	No	Yes	Yes	No	No	No	No	No	No	Yes	No	No	No	No	No	No	No	No	No	No	No	Yes
265	2015-10-20	ed6c128e-2f67-4683-a8d5-1a437f6f5058	8	Thobelani Mpungose	Female	Head of the house	Secondary level	Pensioner		0	Cement bricks	Zinc	Ventilated improved pit toilet	Running tap water in dwelling	72		Yes	Local health facility	Yes	Yes	No	Yes	Yes	No	No	Yes	Yes	No	Yes	Yes	No	No	No	No	No	No	Yes	No	No	No	No	No	No	No	No	No	No	No	Yes
266	2015-10-20	b5f0582e-bec6-48ad-aea1-92149a9ae2f1	8	Zothile Mlambo	Female	Other (grandmother)	No schooling	Pensioner		1	Cement bricks	Zinc	Ventilated improved pit toilet	Other (community tap)	69		Yes	Radio	Yes	Yes	No	Yes	Yes	No	No	Yes	No	No	No	Yes	No	No	No	No	No	No	Yes	No	No	No	No	No	No	No	No	No	Yes	No	Yes
267	2015-10-20	a093b048-83eb-4370-a1c3-88e83a63b47d	8	Zothile Mlambo	Female	Brother/sister	Secondary level	Unemployment		1	Cement bricks	Zinc	Ventilated improved pit toilet	Other (community tap)	19		Yes	Local health facility	Yes	Yes	No	Yes	Yes	No	No	No	Yes	No	Yes	No	Yes	Yes	No	No	No	No	Yes	No	No	No	No	No	No	No	No	No	No	No	No
268	2015-10-20	f037dd57-5594-448d-a8da-d63c029657a7	8	Zothile Mlambo	Female	Wife	Secondary level	Unemployment		1	Cement bricks	Tiles	Ventilated improved pit toilet	Other (community tap)	38		Yes	Local health facility	Yes	Yes	Yes	Yes	Yes	No	No	Yes	Yes	No	Yes	No	No	No	No	No	No	No	Yes	No	No	No	No	No	No	No	No	No	Yes	No	Yes
269	2015-10-20	8c6dc2a9-7c57-44f7-be32-660007c56fd7	8	Zothile Mlambo	Female	Brother/sister	Secondary level	Unemployment		1	Cement bricks	Zinc	Ventilated improved pit toilet	Surface water (river, dam, pond)	29		Yes	Local health facility	Yes	No	No	Yes	No	No	No	Yes	Yes	No	Yes	No	No	Yes	No	No	No	No	Yes	No	No	No	No	No	No	Yes	No	Yes	No	No	Yes
270	2015-10-20	fa0e8641-e360-429b-a6b6-db648c8f03a7	8	Zothile Mlambo	Female	Brother/sister	Secondary level	Unemployment		1	Cement bricks	Zinc	Ventilated improved pit toilet	Other (community tap)	19		Yes	Local health facility	No	No	No	Yes	No	No	No	Yes	Yes	No	Yes	Yes	No	No	No	No	No	No	Yes	No	No	No	No	No	No	Yes	No	No	No	No	Yes
271	2015-10-20	ac368dde-e10f-4c92-9013-ae92c5d82e36	8	Nondumiso Mabaso	Female	Daughter/son	Postgraduate	Unemployment		0	Cement bricks	Zinc	Ventilated improved pit toilet	Running tap water in dwelling	30		Yes	Local health facility	No	No	No	Yes	No	No	No	No	Yes	No	No	Yes	Yes	No	No	No	No	No	Yes	No	No	No	No	No	No	No	No	No	Yes	No	No
272	2015-10-20	17ccd5e4-3582-43bf-91c3-fa131bb0fc85	8	Nondumiso Mabaso	Female	Wife	No schooling	Pensioner		1	Cement bricks	Zinc	Ventilated improved pit toilet	Running tap water in dwelling	68		Yes	Local health facility	No	No	No	Yes	No	No	No	No	Yes	No	Yes	Yes	Yes	No	No	No	No	No	Yes	No	No	No	No	No	No	No	No	No	No	No	No
273	2015-10-20	783543c7-fb6b-4a08-b46b-4127a0091eb6	8	Nondumiso Mabaso	Male	Daughter/son	Secondary level	Unemployment		1	Cement bricks	Zinc	Ventilated improved pit toilet	Running tap water in dwelling	20		Yes	Local health facility	Yes	Yes	No	Yes	Yes	No	No	No	Yes	No	Yes	No	No	No	No	No	No	No	Yes	No	No	No	No	No	No	Yes	No	No	No	No	No
274	2015-10-20	d3bffdbc-fb4c-4327-819c-cee6e4da1560	8	Nondumiso Mabaso	Female	Wife	Primary level	Pensioner		0	Cement bricks	Tiles	Ventilated improved pit toilet	Running tap water in dwelling	68		Yes	Local health facility	Yes	Yes	Yes	Yes	Yes	No	No	No	Yes	No	Yes	No	Yes	Yes	No	No	No	No	Yes	No	No	No	No	No	No	No	No	No	No	No	No
275	2015-10-20	d53770fe-a3ae-433f-8e5b-2b58d3103f93	8	Nondumiso Mabaso	Female	Wife	Postgraduate	Unemployment		1	Cement bricks	Zinc	Ventilated improved pit toilet	Running tap water in dwelling	27		Yes	Local health facility	No	No	Yes	Yes	No	No	No	No	Yes	Yes	No	No	No	No	No	Yes	No	No	Yes	No	Yes	No	No	No	No	No	No	Yes	No	No	No
276	2015-10-20	973fe975-fff3-4aa6-adec-6f8c9299b541	8	Nondumiso Mabaso	Female	Wife	No schooling	Unemployment		0	Cement bricks	Zinc	Ventilated improved pit toilet	Running tap water in dwelling	56		Yes	Local health facility	Yes	No	No	Yes	No	No	No	No	Yes	No	Yes	Yes	No	No	No	No	No	No	Yes	No	No	No	No	No	No	No	No	Yes	No	No	Yes
277	2015-10-20	26a0fedd-6253-4fa6-8034-46c436e9e22a	8	Bongiwe Gumede	Male	Head of the house	Secondary level	Unemployment		1	Cement bricks	Zinc	Ventilated improved pit toilet	Running tap water in dwelling	34		Yes	Community meetings	Yes	Yes	No	Yes	Yes	No	No	Yes	Yes	No	No	No	Yes	No	No	Yes	No	No	Yes	Yes	Yes	No	No	No	No	Yes	No	Yes	No	Yes	No
278	2015-10-20	64f5d68f-c4ce-4fc9-a640-ae91dddbe3c6	8	Bongiwe Gumede	Female	Head of the house	Primary level	Housewife		1	Cement bricks	Zinc	Ventilated improved pit toilet	Running tap water in dwelling	45		Yes	Church	Yes	Yes	No	Yes	No	No	No	Yes	Yes	No	No	No	No	Yes	No	Yes	No	No	Yes	Yes	Yes	No	No	No	No	Yes	No	Yes	No	Yes	No
279	2015-10-20	73cc18cd-5e6b-4334-b238-04e1c559a413	8	Bongiwe Gumede	Female	Daughter/son	Secondary level	Unemployment		0	Cement bricks	Zinc	Ventilated improved pit toilet	Running tap water in dwelling	37		Yes	Radio	Yes	Yes	Yes	Yes	No	No	No	Yes	Yes	Yes	No	No	No	No	No	No	No	No	Yes	Yes	Yes	No	No	No	No	No	No	No	No	No	No
280	2015-10-20	d968f7ac-3387-4b11-a651-cf4292fde269	8	Bongiwe Gumede	Female	Wife	Secondary level	Housewife		1	Cement bricks	Zinc	Ventilated improved pit toilet	Running tap water in dwelling	29		Yes	Church	Yes	Yes	No	Yes	No	No	No	Yes	Yes	Yes	No	No	No	No	No	Yes	No	No	No	Yes	No	No	Yes	No	No	Yes	No	Yes	No	No	Yes
281	2015-10-20	ee29cbbc-b1ac-4cb7-b1fb-e96bd784eadf	8	Bongiwe Gumede	Female	Head of the house	No schooling	Pensioner		0	Cement bricks	Zinc	Ventilated improved pit toilet	Surface water (river, dam, pond)	69		Yes	Local health facility	Yes	No	No	Yes	No	No	No	Yes	Yes	No	Yes	No	Yes	Yes	Yes	No	No	No	Yes	Yes	No	Yes	Yes	No	No	Yes	No	Yes	No	No	No
282	2015-10-20	fe4a364d-1324-4344-ab29-7b9cdaeb77f8	8	Bongiwe Gumede	Female	Head of the house	No schooling	Pensioner		1	Cement bricks	Zinc	Ventilated improved pit toilet	Surface water (river, dam, pond)	79		Yes	Local health facility	Yes	No	Yes	Yes	No	No	No	Yes	No	No	Yes	Yes	Yes	No	No	Yes	No	No	Yes	Yes	Yes	No	No	No	No	Yes	No	Yes	No	No	Yes
283	2015-10-20	c164a6f0-c7be-4740-bbea-00a25dfa48ce	8	Sicelo Phungula	Male	Head of the house	Secondary level	Unemployment		1	Cement bricks	Zinc	Ventilated improved pit toilet	Running tap water in dwelling	41		Yes	Local health facility	Yes	Yes	No	Yes	Yes	No	No	No	Yes	No	Yes	No	Yes	No	No	Yes	No	No	Yes	No	No	No	No	No	No	Yes	No	Yes	No	Yes	No
284	2015-10-20	915c3498-51d8-46d4-a091-c813887db667	8	Sicelo Phungula	Female	Head of the house	Primary level	Unemployment		1	Cement bricks	Zinc	Ventilated improved pit toilet	Running tap water in dwelling	45		Yes	Radio	Yes	Yes	No	Yes	Yes	No	No	Yes	Yes	Yes	No	Yes	No	Yes	No	Yes	No	No	Yes	No	No	Yes	No	No	No	No	No	No	No	Yes	Yes
285	2015-10-20	41f242c4-a6c3-4e06-b920-bc1b00984b5f	8	Sicelo Phungula	Female	Daughter/son	Secondary level	Unemployment		1	Cement bricks	Tiles	Ventilated improved pit toilet	Running tap water in dwelling	20		Yes	Television	Yes	Yes	No	Yes	Yes	No	No	Yes	Yes	Yes	No	Yes	No	No	No	Yes	No	No	Yes	No	No	No	No	No	No	No	No	Yes	No	Yes	No
286	2015-10-20	6140a6d9-6ef3-479d-996e-6099c559a1dc	8	Sicelo Phungula	Female	Wife	Secondary level	Unemployment		1	Cement bricks	Tiles	Ventilated improved pit toilet	Running tap water in dwelling	34		Yes	Television	Yes	Yes	No	Yes	Yes	No	No	Yes	Yes	No	Yes	Yes	No	Yes	No	No	No	No	Yes	No	No	No	No	No	No	No	No	No	Yes	Yes	Yes
287	2015-10-20	0e6177ae-f745-4fab-945b-7de984ad645b	8	Sicelo Phungula	Female	Daughter/son	Secondary level	Unemployment		1	Cement bricks	Zinc	Ventilated improved pit toilet	Running tap water in dwelling	21		Yes	School	Yes	Yes	No	Yes	Yes	No	No	No	Yes	No	Yes	No	Yes	No	No	Yes	No	No	Yes	No	No	No	No	No	No	No	No	No	Yes	Yes	No
288	2015-10-20	89cb0f2f-7bf6-4bda-b0a9-ac025f3862ed	8	Sicelo Phungula	Female	Head of the house	No schooling	Unemployment		1	Cement bricks	Zinc	Ventilated improved pit toilet	Running tap water in dwelling	52		Yes	Local health facility	Yes	Yes	No	Yes	Yes	No	No	No	Yes	Yes	Yes	Yes	No	No	No	No	No	No	Yes	No	No	No	No	No	No	No	No	Yes	No	No	Yes
289	2015-10-20	b1fd553f-9cf4-4e8e-9692-d37ca6d48d75	8	Bongiwe Ngobese	Female	Head of the house	Primary level	Unemployment		1	Sticks and mud	Zinc	Ventilated improved pit toilet	Running tap water in dwelling	59		Yes	Local health facility	Yes	Yes	No	Yes	Yes	No	No	Yes	Yes	No	No	No	No	Yes	No	No	No	No	Yes	No	No	No	No	No	No	Yes	No	Yes	No	No	No
290	2015-10-20	8243974a-4e8b-4ae0-af77-9ca215b9b207	8	Bongiwe Ngobese	Male	Head of the house	Primary level	Employed	Other (construction)	1	Cement bricks	Zinc	Ventilated improved pit toilet	Other (community tap)	33	Construction	Yes	Radio	Yes	Yes	No	Yes	Yes	No	No	Yes	Yes	No	No	No	No	No	Yes	Yes	No	No	Yes	No	No	No	No	No	No	Yes	No	No	Yes	No	No
291	2015-10-20	4999ea74-cf32-4884-9416-3c8118a4d859	8	Bongiwe Ngobese	Female	Head of the house	No schooling	Pensioner		1	Cement bricks	Zinc	Ventilated improved pit toilet	Running tap water in dwelling	72		Yes	Local health facility	Yes	Yes	No	Yes	Yes	No	No	No	Yes	No	Yes	No	No	Yes	No	No	No	No	Yes	No	No	No	No	No	No	No	No	Yes	No	Yes	No
292	2015-10-20	4864caff-498d-467a-99f4-6a4762b35ac7	8	Bongiwe Ngobese	Male	Head of the house	Primary level	Unemployment		1	Cement bricks	Zinc	Ventilated improved pit toilet	Running tap water in dwelling	39		Yes	Community meetings	Yes	Yes	No	Yes	Yes	No	No	Yes	Yes	No	Yes	No	No	Yes	No	No	No	No	Yes	No	No	No	Yes	No	No	Yes	No	No	No	No	No
293	2015-10-20	63a3dc9d-1f51-4411-bd56-3251bdc186c6	8	Bongiwe Ngobese	Female	Head of the house	Primary level	Unemployment		1	Cement bricks	Zinc	Ventilated improved pit toilet	Other (community tap)	43		Yes	Local health facility	Yes	No	No	Yes	Yes	No	No	Yes	No	No	Yes	No	No	Yes	No	No	No	No	Yes	No	No	No	No	No	No	No	No	Yes	No	No	No
294	2015-10-20	13cb4aa1-5011-4b98-84c4-135a7899ffa1	8	Bongiwe Ngobese	Female	Wife	Primary level	Employed	Non-skilled office	1	Cement bricks	Zinc	Ventilated improved pit toilet	Running tap water in dwelling	34	Shop	Yes	Radio	Yes	Yes	No	Yes	Yes	No	No	Yes	Yes	No	Yes	No	No	Yes	No	No	No	No	Yes	No	No	No	Yes	No	No	Yes	No	Yes	No	No	No
295	2015-10-20	be5dd34c-49eb-41bb-96c9-3d60d8a0637d	8	Siphiwosakhe Mthembu	Female	Daughter/son	Secondary level	Unemployment		1	Cement bricks	Zinc	Ventilated improved pit toilet	Running tap water in dwelling	23		Yes	School	Yes	Yes	No	Yes	Yes	No	Yes	Yes	Yes	No	Yes	Yes	No	No	No	No	No	No	Yes	No	No	No	No	No	No	Yes	No	No	No	No	No
296	2015-10-20	78308d6b-11ee-4354-9ae9-a665368ff333	8	Siphiwosakhe Mthembu	Female	Brother/sister	Secondary level	Unemployment		1	Cement bricks	Zinc	Ventilated improved pit toilet	Running tap water in dwelling	32		Yes	Local health facility	Yes	Yes	Yes	No	Yes	No	No	Yes	No	No	Yes	No	No	Yes	No	No	No	No	Yes	No	No	No	No	No	No	Yes	No	No	No	No	No
297	2015-10-20	1479c57d-49b4-47d2-8584-a6600d616e2b	8	Siphiwosakhe Mthembu	Female	Wife	Secondary level	Unemployment		1	Cement bricks	Zinc	Ventilated improved pit toilet	Running tap water in dwelling	26		Yes	School	Yes	Yes	Yes	Yes	Yes	No	No	Yes	Yes	No	Yes	No	No	No	No	No	No	No	Yes	No	No	No	No	No	No	Yes	No	No	No	No	No
298	2015-10-20	52a54f9f-479f-4663-a09f-bf327c214cc2	8	Siphiwosakhe Mthembu	Female	Wife	Secondary level	Unemployment		1	Cement bricks	Zinc	Ventilated improved pit toilet	Running tap water in dwelling	32		Yes	Radio	Yes	Yes	Yes	Yes	Yes	No	Yes	Yes	Yes	No	No	No	No	Yes	No	No	No	No	Yes	No	No	No	No	No	No	Yes	No	No	No	No	No
299	2015-10-20	771b16e2-3d0f-4d0b-abd9-1d5f1c662ff8	8	Siphiwosakhe Mthembu	Female	Other (niece)	Secondary level	Unemployment		1	Cement bricks	Zinc	Ventilated improved pit toilet	Running tap water in dwelling	23		Yes	Local health facility	Yes	Yes	No	Yes	Yes	No	No	Yes	Yes	No	Yes	No	No	No	No	No	No	No	Yes	No	No	No	No	No	No	Yes	No	No	No	No	No
300	2015-10-20	a8e0c346-6d74-421e-af6a-88bf5686129a	8	Siphiwosakhe Mthembu	Male	Daughter/son	Primary level	Unemployment		1	Cement bricks	Zinc	Ventilated improved pit toilet	Running tap water in dwelling	40		Yes	Local health facility	No	Yes	No	Yes	Yes	No	No	Yes	Yes	No	Yes	No	No	No	No	No	No	No	Yes	No	No	No	No	No	No	Yes	No	No	No	No	No
301	2015-10-26	3d70a16c-ca8e-441b-bb06-40c5562d8e7b	9	Anna Shabangu	Female	Head of the house	No schooling	Pensioner		1	Cement bricks	Zinc	Ventilated improved pit toilet	Piped water into the plot	66		Yes	Community meetings	Yes	No	No	Yes	No	No	No	No	Yes	No	No	No	No	Yes	No	No	No	No	Yes	No	No	No	No	No	No	No	No	Yes	No	No	No
302	2015-10-26	aca67b78-13b2-4f5d-be70-7735050f3c81	9	Anna Shabangu	Female	Head of the house	Primary level	Unemployment		1	Cement bricks	Zinc	Ventilated improved pit toilet	Piped water into the plot	40		Yes	Local health facility	Yes	Yes	No	No	No	No	No	No	Yes	Yes	No	No	No	No	No	No	No	No	Yes	No	No	No	No	No	No	No	No	No	No	No	No
303	2015-10-26	20f6d201-7918-4663-b992-bfe13e8227af	9	Anna Shabangu	Male	Head of the house	No schooling	Pensioner		1	Cement bricks	Zinc	Ventilated improved pit toilet	Piped water into the plot	66		Yes	Local health facility	Yes	Yes	No	No	No	No	No	No	Yes	No	No	Yes	No	No	No	No	No	No	Yes	No	No	No	No	No	No	No	No	Yes	No	No	No
304	2015-10-26	c208fba5-b9f8-4c37-bf48-111c130aa7fd	9	Anna Shabangu	Male	Head of the house	No schooling	Pensioner		1	Cement bricks	Zinc	Ventilated improved pit toilet	Other (community tap)	65		Yes	Radio	Yes	No	No	Yes	No	No	No	No	Yes	No	Yes	No	No	No	No	No	No	No	Yes	No	No	No	No	No	No	No	No	No	No	No	No
305	2015-10-26	d6b67a48-fc37-4c8a-8e28-83c0f0590730	9	Anna Shabangu	Male	Head of the house	Primary level	Unemployment		1	Cement bricks	Zinc	Ventilated improved pit toilet	Other (community tap)	59		Yes	Local health facility	No	No	Yes	Yes	No	No	No	No	Yes	No	No	No	No	Yes	No	No	No	No	Yes	No	No	No	No	No	No	No	No	No	No	Yes	No
306	2015-10-26	088f6d58-9c47-4988-8182-df672bf278f2	9	Anna Shabangu	Male	Head of the house	Primary level	Unemployment		1	Sticks and mud	Zinc	Ventilated improved pit toilet	Other (community tap)	53		Yes	Local health facility	No	No	No	Yes	No	No	No	No	Yes	No	No	Yes	No	No	No	No	No	No	Yes	No	No	No	No	No	No	No	No	Yes	No	No	No
307	2015-10-26	94628c09-80a2-4ae2-b217-830aeaf51f70	9	Anna Shabangu	Male	Head of the house	Primary level	Unemployment		1	Sticks and mud	Zinc	Ventilated improved pit toilet	Other (community tap)	35		Yes	Radio	Yes	No	No	Yes	No	No	No	No	Yes	No	No	No	No	No	Yes	No	No	No	Yes	No	No	No	No	No	No	No	No	No	No	Yes	No
308	2015-10-26	a007972f-efd8-4365-a034-e8668ea0d999	9	Anna Shabangu	Male	Head of the house	Primary level	Unemployment		1	Cement bricks	Zinc	Ventilated improved pit toilet	Piped water into the plot	38		Yes	Radio	No	Yes	No	No	Yes	No	No	No	Yes	No	No	No	No	No	No	Yes	No	No	Yes	No	No	No	No	No	No	No	No	No	No	No	Yes
309	2015-10-26	6ee49da9-2f7d-4f61-bab8-5cea83e714fd	9	Anna Shabangu	Male	Head of the house	Primary level	Unemployment		1	Cement bricks	Zinc	Ventilated improved pit toilet	Piped water into the plot	47		Yes	Radio	No	Yes	Yes	No	No	No	No	No	Yes	No	Yes	No	No	No	No	No	No	No	Yes	No	No	No	No	No	No	No	No	No	No	Yes	No
310	2015-10-26	a91ae6ca-4e1f-4a2a-80f2-79ffe99b18af	9	Anna Shabangu	Female	Head of the house	No schooling	Pensioner		1	Cement bricks	Zinc	Ventilated improved pit toilet	Other (community tap)	66		Yes	Local health facility	Yes	No	No	Yes	No	No	No	No	Yes	No	Yes	No	No	No	No	No	No	No	Yes	No	No	No	No	No	No	No	No	No	Yes	No	No
311	2015-10-26	0bcfb1a5-a9ab-4085-b600-947b019e48c4	9	Zothile Mlambo	Female	Wife	Secondary level	Unemployment		1	Cement bricks	Zinc	Ventilated improved pit toilet	Other (community tap)	41		Yes	Local health facility	Yes	Yes	No	Yes	Yes	No	No	Yes	Yes	No	Yes	Yes	No	No	No	No	No	No	Yes	No	No	No	No	No	No	Yes	No	No	Yes	No	No
312	2015-10-26	005604d7-5c38-49ff-8de7-31a115bbc22f	9	Zothile Mlambo	Male	Head of the house	No schooling	Unemployment		1	Cement bricks	Zinc	Ventilated improved pit toilet	Running tap water in dwelling	48		Yes	Local health facility	Yes	Yes	No	Yes	Yes	No	No	Yes	Yes	No	Yes	No	No	Yes	No	No	No	No	Yes	No	No	No	No	No	No	No	No	No	No	No	No
313	2015-10-26	cf8d9730-6370-4ecc-9e41-19821187b8c9	9	Zothile Mlambo	Female	Wife	Secondary level	Unemployment		1	Cement bricks	Zinc	Ventilated improved pit toilet	Running tap water in dwelling	34		Yes	Local health facility	Yes	Yes	No	Yes	Yes	No	No	Yes	Yes	No	Yes	No	No	Yes	No	No	No	No	Yes	No	No	No	No	No	No	No	No	No	No	No	No
314	2015-10-26	bd2d14e2-c275-4297-9687-fa59585e2006	9	Zothile Mlambo	Female	Wife	Secondary level	Unemployment		1	Cement bricks	Zinc	Ventilated improved pit toilet	Running tap water in dwelling	39		Yes	Local health facility	Yes	Yes	No	Yes	Yes	No	No	Yes	No	No	Yes	No	No	Yes	No	No	No	No	Yes	No	No	No	No	No	No	No	No	Yes	No	No	No
315	2015-10-26	f419bc7d-1725-4d22-811f-2cf1d7fb4717	9	Zothile Mlambo	Female	Wife	Secondary level	Unemployment		0	Cement bricks	Zinc	Ventilated improved pit toilet	Running tap water in dwelling	45		Yes	Radio	Yes	Yes	No	Yes	Yes	No	No	Yes	No	No	Yes	Yes	No	No	No	No	No	No	Yes	No	No	No	No	No	No	No	No	Yes	No	No	No
316	2015-10-26	2c0c8c7f-89c1-48ab-a3c2-e01d66481fe6	9	Zothile Mlambo	Female	Wife	No schooling	Pensioner		1	Cement bricks	Zinc	Ventilated improved pit toilet	Running tap water in dwelling	68		Yes	Local health facility	Yes	Yes	No	Yes	Yes	No	No	Yes	No	No	Yes	No	Yes	No	No	No	No	No	Yes	No	No	No	No	No	No	No	No	Yes	Yes	No	No
317	2015-10-26	cb34ef6c-66a1-466e-8cfc-4ba6a1e2b75e	9	Zothile Mlambo	Female	Wife	No schooling	Pensioner		0	Cement bricks	Zinc	Ventilated improved pit toilet	Running tap water in dwelling	63		Yes	Radio	Yes	Yes	No	Yes	Yes	No	No	Yes	No	No	Yes	No	No	Yes	No	No	No	No	Yes	No	No	No	No	No	No	No	No	No	No	No	No
318	2015-10-26	857bf612-f7ae-4030-9fe9-8acba8f80b35	9	Zothile Mlambo	Female	Wife	No schooling	Pensioner		1	Cement bricks	Zinc	Ventilated improved pit toilet	Running tap water in dwelling	69		Yes	Local health facility	Yes	Yes	No	Yes	Yes	No	No	Yes	Yes	No	Yes	No	No	No	No	No	No	No	Yes	No	No	No	No	No	No	No	No	No	No	No	No
319	2015-10-26	6e951f67-fa9d-412b-b1cc-ed8445d52fc0	9	Zothile Mlambo	Female	Wife	Primary level	Unemployment		0	Cement bricks	Zinc	Ventilated improved pit toilet	Running tap water in dwelling	58		Yes	Local health facility	Yes	Yes	No	Yes	Yes	No	No	Yes	No	No	No	Yes	No	Yes	No	No	No	No	Yes	No	No	No	No	No	No	No	Yes	No	Yes	Yes	No
320	2015-10-26	085b51bc-1172-4403-b57d-6f8e326d9fce	9	Zothile Mlambo	Male	Head of the house	No schooling	Unemployment		1	Sticks and mud	Zinc	Ventilated improved pit toilet	Running tap water in dwelling	38		Yes	Radio	Yes	Yes	No	No	Yes	No	No	Yes	Yes	No	Yes	No	No	Yes	No	No	No	No	Yes	No	No	No	No	No	No	No	No	Yes	No	No	No
321	2015-10-26	68e62e47-1b00-43ba-a494-cc21cf6a0786	9	Bongiwe Ngobese	Female	Head of the house	Primary level	Unemployment		1	Cement bricks	Zinc	Ventilated improved pit toilet	Running tap water in dwelling	46		Yes	Local health facility	Yes	Yes	No	Yes	Yes	No	No	Yes	Yes	No	Yes	No	No	Yes	No	No	No	No	Yes	No	No	No	No	No	No	Yes	No	Yes	No	Yes	No
322	2015-10-26	c35cac3d-a4b7-4b7f-9004-db4adf11a1ed	9	Bongiwe Ngobese	Female	Head of the house	No schooling	Unemployment		1	Cement bricks	Zinc	Ventilated improved pit toilet	Running tap water in dwelling	50		Yes	Radio	Yes	Yes	No	Yes	Yes	No	No	Yes	Yes	No	No	No	No	No	No	No	No	No	Yes	No	No	No	No	No	No	Yes	No	Yes	No	No	No
323	2015-10-26	3edcbb6e-8d7b-44a5-9fd1-607486381024	9	Bongiwe Ngobese	Male	Daughter/son	Primary level	Employed	Farm worker	1	Cement bricks	Zinc	Ventilated improved pit toilet	Running tap water in dwelling	33	Farming	Yes	Local health facility	Yes	No	Yes	Yes	No	No	No	Yes	No	Yes	No	No	No	Yes	Yes	No	No	No	Yes	No	No	No	No	No	No	No	No	Yes	No	No	No
324	2015-10-26	8636e5d7-1f23-4ef3-91bb-614169d2ce78	9	Bongiwe Ngobese	Male	Daughter/son	Primary level	Unemployment		1	Cement bricks	Zinc	Ventilated improved pit toilet	Running tap water in dwelling	27		Yes	Radio	Yes	Yes	No	Yes	Yes	No	No	Yes	Yes	No	Yes	No	No	Yes	No	No	No	No	Yes	No	No	No	No	No	No	Yes	No	No	Yes	No	No
325	2015-10-26	597eaff9-a2cf-4aa4-a8a6-479a3cf513a1	9	Bongiwe Ngobese	Male	Daughter/son	Primary level	Unemployment		1	Sticks and mud	Zinc	Ventilated improved pit toilet	Running tap water in dwelling	25		Yes	Radio	Yes	Yes	No	Yes	Yes	No	No	Yes	Yes	No	Yes	No	No	No	No	No	No	No	Yes	No	No	No	No	No	No	Yes	No	Yes	No	No	No
326	2015-10-26	e1fb4a77-c058-4c58-be63-3f5b5c19cca0	9	Bongiwe Ngobese	Female	Head of the house	No schooling	Unemployment		1	Cement bricks	Zinc	Ventilated improved pit toilet	Running tap water in dwelling	54		Yes	Television	Yes	No	No	Yes	Yes	No	No	Yes	No	No	No	No	No	Yes	No	No	No	No	Yes	No	No	No	No	No	No	Yes	No	No	No	No	No
327	2015-10-26	4349ac8c-da4a-4c79-a38e-6cb22d822bdd	9	Bongiwe Ngobese	Male	Daughter/son	Primary level	Unemployment		1	Cement bricks	Zinc	Ventilated improved pit toilet	Running tap water in dwelling	27		Yes	Local health facility	Yes	No	No	Yes	Yes	No	No	Yes	Yes	No	No	No	No	Yes	No	No	No	No	Yes	No	No	No	No	No	No	Yes	No	Yes	No	No	No
328	2015-10-26	054ddbd5-6fa4-408f-bd4f-deee57184cf0	9	Bongiwe Ngobese	Female	Daughter/son	Primary level	Unemployment		1	Cement bricks	Zinc	Ventilated improved pit toilet	Running tap water in dwelling	23		Yes	Local health facility	Yes	Yes	No	Yes	Yes	No	No	Yes	Yes	No	Yes	No	No	Yes	No	No	No	No	Yes	No	No	No	No	No	No	Yes	No	No	No	No	No
329	2015-10-26	e1c45eb9-51d5-4422-9259-2db36ed78c78	9	Bongiwe Ngobese	Female	Head of the house	No schooling	Unemployment		1	Cement bricks	Zinc	Ventilated improved pit toilet	Running tap water in dwelling	54		Yes	Community meetings	Yes	Yes	Yes	Yes	No	No	No	No	Yes	No	Yes	No	No	Yes	No	No	No	No	Yes	No	No	No	No	No	No	Yes	No	Yes	No	No	No
330	2015-10-26	8c95b8e8-80c7-4167-9bc8-3a61f52bd5f4	9	Bongiwe Ngobese	Male	Daughter/son	No schooling	Unemployment		1	Cement bricks	Zinc	Ventilated improved pit toilet	Running tap water in dwelling	27		Yes	Television	Yes	No	No	Yes	Yes	No	No	Yes	Yes	No	No	No	No	Yes	No	No	No	No	Yes	No	No	No	No	No	No	Yes	No	No	No	No	No
331	2015-10-26	0f1766de-d722-44c0-ac47-00295fdf215a	9	Siphiwosakhe Mthembu	Female	Wife	Secondary level	Unemployment		1	Cement bricks	Zinc	Ventilated improved pit toilet	Running tap water in dwelling	35		Yes	Local health facility	Yes	Yes	No	Yes	Yes	No	Yes	Yes	Yes	No	No	No	No	No	No	Yes	No	No	Yes	No	No	No	No	No	No	Yes	No	No	No	No	No
332	2015-10-26	73740bba-4664-457d-a178-bbe024788d55	9	Siphiwosakhe Mthembu	Male	Daughter/son	Secondary level	Unemployment		1	Cement bricks	Zinc	Ventilated improved pit toilet	Running tap water in dwelling	21		Yes	Local health facility	No	Yes	Yes	Yes	Yes	No	No	Yes	No	No	Yes	No	No	No	No	Yes	No	No	Yes	No	No	No	No	No	No	Yes	No	No	No	No	No
333	2015-10-26	d754b216-cee5-4473-b3b1-a1f4f804ea05	9	Siphiwosakhe Mthembu	Female	Brother/sister	Secondary level	Unemployment		1	Cement bricks	Zinc	Ventilated improved pit toilet	Running tap water in dwelling	20		Yes	School	No	Yes	Yes	Yes	Yes	No	No	Yes	No	No	Yes	No	No	No	No	Yes	No	No	Yes	No	No	No	No	No	No	Yes	No	No	No	No	No
334	2015-10-26	72f1cfd8-cdd1-4706-8a58-c82835bbee11	9	Siphiwosakhe Mthembu	Male	Head of the house	Secondary level	Unemployment		1	Cement bricks	Zinc	Ventilated improved pit toilet	Running tap water in dwelling	32		Yes	School	Yes	Yes	No	Yes	Yes	No	No	Yes	Yes	No	Yes	No	No	No	No	No	No	No	Yes	No	No	No	No	No	No	Yes	No	No	No	No	No
335	2015-10-26	5b769359-b285-4b3e-9eef-1aedb93ae295	9	Siphiwosakhe Mthembu	Female	Wife	No schooling	Pensioner		1	Cement bricks	Zinc	Ventilated improved pit toilet	Running tap water in dwelling	67		Yes	Local health facility	Yes	Yes	Yes	Yes	Yes	No	No	Yes	No	No	Yes	No	No	No	No	Yes	No	No	Yes	No	No	No	No	No	No	Yes	No	No	No	No	No
336	2015-10-26	bc570c74-08a3-4bae-9f18-ee6f732946b5	9	Siphiwosakhe Mthembu	Male	Brother/sister	Primary level	Unemployment		1	Sticks and mud	Zinc	Ventilated improved pit toilet	Running tap water in dwelling	27		Yes	Local health facility	Yes	Yes	Yes	Yes	Yes	Yes	No	Yes	Yes	No	No	No	No	No	Yes	No	No	No	Yes	No	No	No	No	No	No	Yes	No	No	No	No	No
337	2015-10-26	07712248-91c8-441f-9841-0254338b2a3b	9	Siphiwosakhe Mthembu	Female	Wife	No schooling	Unemployment		1	Sticks and mud	Zinc	Ventilated improved pit toilet	Running tap water in dwelling	55		Yes	Local health facility	Yes	No	No	Yes	No	No	No	Yes	Yes	No	No	Yes	No	No	No	No	No	No	Yes	No	No	No	No	No	No	Yes	No	No	No	No	No
338	2015-10-26	1eacb930-5709-4b94-8614-f77e1f4d45e8	9	Siphiwosakhe Mthembu	Male	Brother/sister	Secondary level	Unemployment		1	Cement bricks	Zinc	Ventilated improved pit toilet	Running tap water in dwelling	19		Yes	Local health facility	Yes	Yes	No	No	Yes	No	No	Yes	Yes	No	Yes	No	No	No	No	No	Yes	No	Yes	No	No	No	No	No	No	Yes	No	No	No	No	No
339	2015-10-26	44ddc576-7566-436c-bc02-106605981fcb	9	Siphiwosakhe Mthembu	Female	Wife	Primary level	Unemployment		1	Cement bricks	Zinc	Ventilated improved pit toilet	Running tap water in dwelling	33		Yes	Local health facility	Yes	Yes	No	Yes	Yes	No	No	Yes	Yes	No	Yes	No	No	No	No	No	No	No	Yes	No	No	No	No	No	No	Yes	No	No	No	No	No
340	2015-10-26	eaf011f1-1ec5-44da-967f-0bc052ef07fa	9	Siphiwosakhe Mthembu	Female	Wife	No schooling	Unemployment		1	Cement bricks	Zinc	Ventilated improved pit toilet	Running tap water in dwelling	47		Yes	Local health facility	No	No	No	Yes	No	No	No	Yes	Yes	No	Yes	No	No	Yes	No	No	No	No	Yes	No	No	No	No	No	No	Yes	No	No	No	No	No
341	2015-10-26	9433904a-eb8a-4db6-9dfe-ad50c919308b	9	Thobelani Mpungose	Female	Wife	No schooling	Unemployment		0	Cement bricks	Zinc	Ventilated improved pit toilet	Running tap water in dwelling	56		Yes	Local health facility	No	Yes	No	No	Yes	No	Yes	Yes	Yes	Yes	No	No	No	No	No	Yes	No	No	Yes	No	No	No	No	No	No	No	No	No	Yes	No	Yes
342	2015-10-26	f6d3555a-0030-4a68-9d48-27fe6c4a057f	9	Thobelani Mpungose	Male	Brother/sister	Secondary level	Unemployment		1	Cement bricks	Zinc	Ventilated improved pit toilet	Running tap water in dwelling	21		Yes	Local health facility	No	Yes	Yes	Yes	Yes	No	No	Yes	Yes	No	Yes	Yes	No	No	No	No	No	No	Yes	No	No	No	No	No	No	No	No	No	Yes	No	Yes
343	2015-10-26	99bec83f-ddd3-4271-be77-bfa20d9a3370	9	Thobelani Mpungose	Female	Head of the house	No schooling	Pensioner		1	Cement bricks	Zinc	Ventilated improved pit toilet	Running tap water in dwelling	64		Yes	Local health facility	Yes	Yes	No	Yes	Yes	No	No	Yes	Yes	No	Yes	Yes	No	No	No	No	No	No	Yes	No	No	No	No	No	No	No	No	No	No	No	Yes
344	2015-10-26	715dcd8a-501d-4578-9710-c7f317175375	9	Thobelani Mpungose	Female	Brother/sister	Primary level	Unemployment		1	Cement bricks	Zinc	Ventilated improved pit toilet	Running tap water in dwelling	25		Yes	Local health facility	No	No	No	Yes	Yes	No	No	Yes	Yes	No	Yes	No	No	No	Yes	No	No	No	Yes	No	No	No	No	No	No	No	No	No	No	No	Yes
345	2015-10-26	9a574dd5-a6a9-4bf1-978e-905775c9269c	9	Thobelani Mpungose	Female	Head of the house	Primary level	Unemployment		1	Cement bricks	Zinc	Ventilated improved pit toilet	Running tap water in dwelling	30		Yes	Local health facility	Yes	Yes	No	Yes	Yes	No	No	Yes	Yes	No	Yes	No	No	No	Yes	No	No	No	Yes	No	No	No	No	No	No	Yes	No	No	No	No	Yes
346	2015-10-26	4557d58f-9d69-4ed8-a44b-aee72e8b150d	9	Thobelani Mpungose	Female	Brother/sister	Primary level	Unemployment		1	Cement bricks	Zinc	Ventilated improved pit toilet	Running tap water in dwelling	28		Yes	Local health facility	Yes	Yes	No	Yes	No	No	No	Yes	Yes	No	Yes	Yes	No	No	No	No	No	No	Yes	No	No	No	No	No	No	No	No	No	Yes	No	Yes
347	2015-10-26	bcbd777b-80a1-4e4e-baf3-4d4f75501bcc	9	Thobelani Mpungose	Male	Head of the house	Primary level	Pensioner		1	Sticks and mud	Zinc	Ventilated improved pit toilet	Running tap water in dwelling	43		Yes	Local health facility	No	No	No	Yes	No	No	No	Yes	Yes	No	Yes	Yes	No	No	No	No	No	No	Yes	No	No	No	No	No	No	No	No	No	Yes	No	Yes
348	2015-10-26	aa6ccc67-0392-4a90-99e9-a00af8600184	9	Thobelani Mpungose	Male	Head of the house	Primary level	Pensioner		1	Cement bricks	Zinc	Ventilated improved pit toilet	Running tap water in dwelling	60		Yes	Local health facility	No	Yes	No	Yes	Yes	No	No	Yes	Yes	No	Yes	Yes	No	No	No	No	No	No	Yes	No	No	No	Yes	No	No	No	No	No	No	No	Yes
349	2015-10-26	ddcf57dc-c87b-436e-bdfe-bb0756b63abe	9	Thobelani Mpungose	Female	Daughter/son	Secondary level	Unemployment		1	Cement bricks	Zinc	Ventilated improved pit toilet	Piped water into the plot	32		Yes	Local health facility	No	Yes	No	Yes	Yes	No	No	Yes	Yes	No	Yes	Yes	No	No	No	No	No	No	Yes	No	No	No	No	No	No	No	No	No	No	Yes	Yes
350	2015-10-26	3cc5794f-b3de-439c-984a-b67cfbb6e01f	9	Thobelani Mpungose	Female	Brother/sister	Secondary level	Unemployment		1	Sticks and mud	Zinc	Ventilated improved pit toilet	Other (community tap)	35		Yes	Local health facility	No	Yes	No	Yes	Yes	No	No	Yes	Yes	No	Yes	No	No	No	Yes	No	No	No	Yes	No	No	No	Yes	No	No	No	No	No	No	Yes	Yes
351	2015-10-26	951153c9-05d2-407b-8be2-bc9d30e4481f	9	Lungisani Nkosi	Female	Wife	No schooling	Unemployment		1	Cement bricks	Zinc	Ventilated improved pit toilet	Running tap water in dwelling	59		Yes	Local health facility	Yes	Yes	No	Yes	Yes	No	No	No	Yes	No	No	No	No	No	No	No	No	No	Yes	No	No	No	No	No	No	No	No	No	No	No	No
352	2015-10-26	b0cec0d2-83fd-4d75-a5f2-548f334664cc	9	Lungisani Nkosi	Female	Wife	No schooling	Unemployment		1	Cement bricks	Zinc	Ventilated improved pit toilet	Running tap water in dwelling	58		Yes	Community meetings	Yes	No	No	No	Yes	No	No	No	Yes	No	Yes	No	No	No	No	No	No	No	Yes	No	No	No	No	No	No	No	No	No	No	No	No
353	2015-10-26	c518c254-7194-4de2-a57d-53a5d48626ce	9	Lungisani Nkosi	Female	Head of the house	No schooling	Unemployment		1	Cement bricks	Zinc	Ventilated improved pit toilet	Running tap water in dwelling	57		Yes	Relative	Yes	No	No	Yes	Yes	No	No	No	No	No	No	No	Yes	Yes	No	No	No	No	Yes	No	No	No	No	No	No	No	No	No	No	No	No
354	2015-10-26	a8607358-0c60-4b5e-a517-da4f7380c3cc	9	Lungisani Nkosi	Female	Daughter/son	Secondary level	Unemployment		1	Sticks and mud	Zinc	Ventilated improved pit toilet	Running tap water in dwelling	19		Yes	Friend	Yes	No	No	Yes	Yes	No	No	No	Yes	No	No	No	No	No	No	No	No	No	Yes	No	No	No	No	No	No	No	No	No	No	No	No
355	2015-10-26	603291b1-60d9-431b-8151-2ecee4b3ad5f	9	Lungisani Nkosi	Female	Wife	Primary level	Unemployment		1	Cement bricks	Zinc	Ventilated improved pit toilet	Running tap water in dwelling	43		Yes	Relative	Yes	Yes	No	Yes	Yes	No	No	No	Yes	No	Yes	No	No	No	No	No	No	No	Yes	No	No	No	No	No	No	No	No	No	No	No	No
356	2015-10-26	90f9adbd-4986-4874-9d8c-ac00a14ed592	9	Lungisani Nkosi	Female	Daughter/son	Secondary level	Unemployment		1	Sticks and mud	Zinc	Ventilated improved pit toilet	Running tap water in dwelling	32		Yes	School	Yes	No	No	Yes	No	No	No	No	No	Yes	No	No	Yes	No	No	No	No	No	Yes	No	No	No	No	No	No	No	No	No	No	No	No
357	2015-10-26	9e738e4c-5657-4644-b084-a6814fef62dc	9	Lungisani Nkosi	Female	Daughter/son	Secondary level	Unemployment		1	Cement bricks	Zinc	Ventilated improved pit toilet	Running tap water in dwelling	20		Yes	School	Yes	Yes	Yes	Yes	Yes	No	No	No	No	Yes	No	Yes	No	Yes	No	No	No	No	Yes	No	No	No	No	No	No	No	No	No	No	No	No
358	2015-10-26	abb33fe3-a7ac-4360-936b-5806d87a15f0	9	Lungisani Nkosi	Male	Head of the house	No schooling	Unemployment		1	Cement bricks	Zinc	Ventilated improved pit toilet	Running tap water in dwelling	54		Yes	Relative	Yes	Yes	No	Yes	Yes	No	No	Yes	Yes	No	No	No	No	No	No	No	Yes	No	Yes	No	No	No	No	No	No	No	No	No	No	No	No
359	2015-10-26	c15c2315-b93a-45d7-b1ce-fbb777b83cf3	9	Lungisani Nkosi	Female	Daughter/son	Secondary level	Unemployment		1	Cement bricks	Zinc	Ventilated improved pit toilet	Running tap water in dwelling	39		Yes	Family member	Yes	No	No	Yes	Yes	No	No	No	Yes	No	No	No	No	No	No	No	No	No	Yes	No	No	No	No	No	No	No	No	No	No	No	No
360	2015-10-26	b6676f55-ab41-440a-bc1c-6df58ba76bdc	9	Lungisani Nkosi	Female	Daughter/son	Primary level	Unemployment		1	Cement bricks	Zinc	Ventilated improved pit toilet	Running tap water in dwelling	32		Yes	Radio	Yes	Yes	No	Yes	Yes	No	No	No	No	No	Yes	No	No	No	Yes	No	No	No	Yes	No	No	No	No	No	No	No	No	No	No	Yes	No
361	2015-10-26	bc7a68d0-8522-4a83-a8f4-ed8cb6745075	9	Nondumiso Mabaso	Female	Brother/sister	Postgraduate	Unemployment		1	Cement bricks	Zinc	Ventilated improved pit toilet	Running tap water in dwelling	32		Yes	Local health facility	Yes	Yes	No	Yes	Yes	No	Yes	No	Yes	No	Yes	Yes	No	No	Yes	No	No	No	Yes	No	No	No	No	No	No	No	No	No	No	No	No
362	2015-10-26	d6b5b3d8-7be7-4bd7-b134-51e59378698f	9	Nondumiso Mabaso	Male	Daughter/son	Secondary level	Unemployment		1	Stone with mud	Zinc	Ventilated improved pit toilet	Running tap water in dwelling	19		Yes	Local health facility	Yes	No	No	Yes	Yes	No	No	No	Yes	No	No	Yes	Yes	No	No	No	No	No	Yes	No	No	No	No	No	No	No	No	No	No	No	No
363	2015-10-26	d73348f6-31c4-420a-84a2-fb570008a74e	9	Nondumiso Mabaso	Female	Wife	No schooling	Unemployment		0	Sticks and mud	Zinc	Ventilated improved pit toilet	Running tap water in dwelling	46		Yes	Local health facility	Yes	Yes	No	Yes	Yes	No	No	No	Yes	Yes	No	Yes	No	No	No	Yes	No	No	Yes	No	No	No	No	No	No	No	No	No	No	No	No
364	2015-10-26	923af5cb-d787-4ae0-9ca1-de5eb0aaed84	9	Nondumiso Mabaso	Female	Wife	Primary level	Unemployment		1	Sticks and mud	Zinc	Ventilated improved pit toilet	Running tap water in dwelling	49		Yes	Local health facility	Yes	Yes	No	Yes	Yes	No	No	No	Yes	No	Yes	Yes	Yes	No	No	No	No	No	Yes	No	No	No	No	No	No	No	No	Yes	No	No	No
365	2015-10-26	dba25eee-3de6-45f3-9476-091eb946e635	9	Nondumiso Mabaso	Female	Wife	No schooling	Pensioner		1	Sticks and mud	Zinc	Ventilated improved pit toilet	Running tap water in dwelling	68		Yes	Local health facility	Yes	Yes	No	Yes	Yes	No	No	No	Yes	No	Yes	Yes	No	No	No	No	No	No	Yes	No	No	No	No	No	No	No	No	No	No	No	No
366	2015-10-26	0254234d-baec-4220-b9e4-deb50252f624	9	Nondumiso Mabaso	Female	Wife	No schooling	Pensioner		1	Sticks and mud	Zinc	Ventilated improved pit toilet	Running tap water in dwelling	69		Yes	Local health facility	No	No	No	Yes	No	No	No	No	No	No	Yes	No	Yes	No	Yes	No	No	No	Yes	No	No	No	No	No	No	No	No	No	No	No	No
367	2015-10-26	b3926bbf-3a61-454d-98fe-150e78f17af4	9	Nondumiso Mabaso	Male	Head of the house	No schooling	Unemployment		0	Cement bricks	Zinc	Ventilated improved pit toilet	Running tap water in dwelling	57		Yes	Community meetings	No	Yes	No	Yes	Yes	No	No	No	Yes	No	Yes	Yes	Yes	No	No	No	No	No	Yes	No	No	No	No	No	No	Yes	No	No	No	No	No
368	2015-10-26	3956380c-fc9d-4e60-9573-eba1b7deb9e6	9	Nondumiso Mabaso	Male	Brother/sister	Secondary level	Unemployment		1	Cement bricks	Zinc	Ventilated improved pit toilet	Running tap water in dwelling	27		Yes	Local health facility	Yes	Yes	No	Yes	Yes	No	No	Yes	No	No	Yes	Yes	Yes	No	No	No	No	No	Yes	No	No	No	No	No	No	Yes	No	No	No	No	No
369	2015-10-26	cf63d2b1-17af-4491-80c1-1eeca61ee0be	9	Nondumiso Mabaso	Female	Wife	No schooling	Pensioner		0	Sticks and mud	Grass	Ventilated improved pit toilet	Running tap water in dwelling	68		Yes	Local health facility	Yes	Yes	No	Yes	Yes	No	No	No	Yes	No	No	Yes	Yes	No	No	No	No	No	Yes	No	No	No	No	No	No	No	No	No	No	No	No
370	2015-10-26	f2a65b08-4621-4507-b267-fd7896ef7317	9	Nondumiso Mabaso	Female	Head of the house	No schooling	Pensioner		0	Cement bricks	Zinc	Ventilated improved pit toilet	Running tap water in dwelling	65		Yes	Community meetings	Yes	Yes	No	Yes	Yes	No	No	No	Yes	No	Yes	Yes	Yes	No	Yes	No	No	No	Yes	No	Yes	No	No	No	No	Yes	No	No	No	No	No
371	2015-10-26	1a1da1f7-b3c4-4d6a-8395-a2cf0ff92d26	9	Sicelo Phungula	Male	Daughter/son	Secondary level	Unemployment		1	Cement bricks	Tiles	Ventilated improved pit toilet	Running tap water in dwelling	24		Yes	Radio	Yes	Yes	Yes	Yes	Yes	No	No	No	Yes	No	Yes	No	Yes	No	No	No	No	No	Yes	No	No	No	No	No	No	No	No	Yes	No	Yes	No
372	2015-10-26	dfe2054e-d96e-4f79-955e-0116f7110e40	9	Sicelo Phungula	Female	Wife	Primary level	Unemployment		1	Cement bricks	Zinc	Ventilated improved pit toilet	Running tap water in dwelling	40		Yes	Local health facility	Yes	Yes	No	Yes	Yes	No	No	No	Yes	No	Yes	No	Yes	No	No	No	No	No	Yes	No	No	No	No	No	No	No	No	No	No	Yes	No
373	2015-10-26	d896f5c1-f9ba-4b66-9bab-e189730aa8d1	9	Sicelo Phungula	Female	Head of the house	No schooling	Pensioner		1	Sticks and mud	Grass	Ventilated improved pit toilet	Running tap water in dwelling	67		Yes	Local health facility	Yes	Yes	No	Yes	Yes	No	No	No	Yes	Yes	Yes	Yes	No	No	No	No	No	No	Yes	No	No	No	No	Yes	No	No	No	Yes	No	Yes	No
374	2015-10-26	4c4db695-811e-4137-ab21-5f86432b52cb	9	Sicelo Phungula	Female	Daughter/son	Secondary level	Unemployment		1	Cement bricks	Zinc	Ventilated improved pit toilet	Running tap water in dwelling	25		Yes	School	Yes	Yes	No	Yes	Yes	No	No	No	Yes	No	Yes	No	Yes	No	No	No	No	No	Yes	No	No	No	No	No	No	No	No	Yes	No	No	Yes
375	2015-10-26	251e784c-85eb-430b-8403-2968f3807e23	9	Sicelo Phungula	Female	Head of the house	No schooling	Pensioner		1	Cement bricks	Tiles	Ventilated improved pit toilet	Running tap water in dwelling	72		Yes	Local health facility	Yes	Yes	No	Yes	Yes	No	No	No	Yes	Yes	No	Yes	No	No	No	No	No	No	Yes	No	Yes	No	No	No	No	No	No	Yes	Yes	Yes	No
376	2015-10-26	b8a6865f-76c5-4ee1-8bbc-b917731f9334	9	Sicelo Phungula	Female	Wife	Secondary level	Unemployment		1	Cement bricks	Zinc	Ventilated improved pit toilet	Running tap water in dwelling	51		Yes	Local health facility	Yes	Yes	No	Yes	Yes	No	No	No	Yes	No	Yes	No	No	No	No	Yes	No	No	Yes	No	No	No	No	No	No	No	No	Yes	No	No	Yes
377	2015-10-26	d31d6b10-c5dd-43c1-91bb-9d2b907bf9c8	9	Sicelo Phungula	Female	Head of the house	No schooling	Pensioner		1	Cement bricks	Grass	Ventilated improved pit toilet	Running tap water in dwelling	64		Yes	Church	Yes	Yes	No	Yes	Yes	No	No	Yes	Yes	Yes	No	No	No	No	No	No	No	No	Yes	No	No	No	No	No	No	No	No	Yes	No	Yes	Yes
378	2015-10-26	ff661434-91a1-43de-823d-0725f0788615	9	Sicelo Phungula	Female	Head of the house	Primary level	Unemployment		1	Cement bricks	Zinc	Ventilated improved pit toilet	Running tap water in dwelling	46		Yes	Television	Yes	Yes	No	Yes	Yes	No	No	No	Yes	No	Yes	No	Yes	No	No	No	No	No	Yes	No	No	No	No	No	No	No	No	Yes	No	Yes	No
379	2015-10-26	774b0206-f0dc-439a-9296-80bd91f22ce1	9	Sicelo Phungula	Male	Daughter/son	Secondary level	Unemployment		1	Cement bricks	Zinc	Ventilated improved pit toilet	Running tap water in dwelling	25		Yes	Local health facility	Yes	Yes	Yes	Yes	Yes	No	No	No	Yes	No	Yes	Yes	No	Yes	No	No	No	No	Yes	No	No	Yes	No	No	No	No	No	Yes	Yes	No	No
380	2015-10-26	0228c5b3-0019-4777-a22a-6fe742b0e394	9	Sicelo Phungula	Female	Daughter/son	Tertiary level	Unemployment		1	Cement bricks	Zinc	Ventilated improved pit toilet	Running tap water in dwelling	24		Yes	Local health facility	Yes	Yes	No	Yes	Yes	No	No	No	Yes	No	Yes	Yes	No	No	No	No	No	No	Yes	No	No	No	No	No	No	No	No	No	Yes	Yes	No
381	2015-10-26	40791b95-0d6b-4c05-8685-3a1080203861	9	Bongiwe Gumede	Female	Head of the house	Primary level	Housewife		1	Cement bricks	Zinc	Ventilated improved pit toilet	Running tap water in dwelling	59		Yes	Radio	Yes	Yes	No	Yes	Yes	No	No	Yes	Yes	No	Yes	No	No	No	No	Yes	No	No	Yes	Yes	Yes	No	No	No	No	Yes	No	Yes	Yes	No	Yes
382	2015-10-26	99b69443-3c9d-4607-8aa2-ab3016d02734	9	Bongiwe Gumede	Female	Daughter/son	Secondary level	Unemployment		1	Cement bricks	Zinc	Ventilated improved pit toilet	Running tap water in dwelling	35		Yes	Local health facility	Yes	Yes	No	Yes	Yes	No	No	Yes	No	Yes	No	Yes	No	No	No	No	No	No	Yes	No	Yes	Yes	No	No	No	Yes	No	Yes	No	No	No
383	2015-10-26	c4748a6a-e8ed-46ad-b55f-40616b1599e4	9	Bongiwe Gumede	Male	Head of the house	No schooling	Unemployment		0	Stone with mud	Grass	Ventilated improved pit toilet	Running tap water in dwelling	27		Yes	Local health facility	Yes	No	No	Yes	No	No	No	Yes	No	No	Yes	No	Yes	No	No	No	No	No	Yes	No	Yes	No	Yes	No	No	Yes	No	No	No	No	Yes
384	2015-10-26	51fe6148-9b12-4145-af2c-f64aa02faf5c	9	Bongiwe Gumede	Female	Head of the house	No schooling	Pensioner		1	Cement bricks	Zinc	Ventilated improved pit toilet	Running tap water in dwelling	82		Yes	Church	Yes	No	No	Yes	Yes	No	No	Yes	Yes	No	No	No	Yes	Yes	No	No	No	No	Yes	No	Yes	No	No	Yes	No	Yes	No	Yes	No	No	Yes
385	2015-10-26	c6416ac6-49f2-4070-b3c1-f8f15f56c3c7	9	Bongiwe Gumede	Female	Daughter/son	Secondary level	Unemployment		1	Cement bricks	Zinc	Ventilated improved pit toilet	Running tap water in dwelling	26		Yes	Local health facility	Yes	Yes	No	Yes	Yes	No	No	Yes	Yes	No	No	No	No	No	Yes	Yes	No	No	Yes	No	Yes	Yes	No	No	No	Yes	No	Yes	No	No	Yes
386	2015-10-26	264aca7a-3fc8-4857-9d2f-8dcdad11fb2c	9	Bongiwe Gumede	Female	Head of the house	No schooling	Pensioner		1	Cement bricks	Zinc	Ventilated improved pit toilet	Running tap water in dwelling	81		Yes	Local health facility	Yes	Yes	No	Yes	Yes	No	No	Yes	No	No	No	No	Yes	No	Yes	No	No	No	Yes	No	Yes	No	Yes	No	No	Yes	No	Yes	No	Yes	No
387	2015-10-26	053afc8c-c37b-43a0-8f32-e81e41db482e	9	Bongiwe Gumede	Male	Head of the house	Primary level	Unemployment		1	Cement bricks	Zinc	Ventilated improved pit toilet	Running tap water in dwelling	54		Yes	Pamphlets	Yes	Yes	Yes	Yes	Yes	No	No	Yes	No	Yes	No	No	No	Yes	No	No	No	No	Yes	No	Yes	No	Yes	No	No	Yes	No	Yes	No	No	No
388	2015-10-26	36f350ee-87c7-4c6a-b789-0a5b6b0ebc63	9	Bongiwe Gumede	Male	Head of the house	No schooling	Pensioner		1	Cement bricks	Zinc	Ventilated improved pit toilet	Running tap water in dwelling	90		Yes	Relative	Yes	Yes	No	Yes	Yes	No	No	Yes	Yes	No	No	Yes	No	No	No	No	No	No	Yes	No	Yes	No	No	Yes	No	Yes	No	Yes	No	No	No
389	2015-10-26	dc1b5968-b398-4768-b39e-0f06fa3c6be7	9	Bongiwe Gumede	Female	Daughter/son	Secondary level	Unemployment		1	Cement bricks	Zinc	Ventilated improved pit toilet	Running tap water in dwelling	20		Yes	Friend	Yes	Yes	No	Yes	Yes	No	No	Yes	Yes	No	No	Yes	No	No	Yes	No	No	No	Yes	No	Yes	No	No	No	No	Yes	No	Yes	No	No	Yes
390	2015-10-26	3ada1582-c41e-457a-9fa0-2962f19af7f2	9	Bongiwe Gumede	Male	Daughter/son	Primary level	Unemployment		1	Cement bricks	Zinc	Ventilated improved pit toilet	Running tap water in dwelling	24		Yes	Family member	Yes	Yes	No	Yes	Yes	No	No	Yes	No	No	No	No	Yes	No	Yes	Yes	No	No	Yes	No	Yes	No	No	No	No	Yes	No	Yes	No	No	No
391	2015-10-26	96bce9a3-b777-4001-9a1f-ea4d591008c0	9	Anna Shabangu	Female	Head of the house	No schooling	Pensioner		1	Sticks and mud	Zinc	Ventilated improved pit toilet	Piped water into the plot	64		Yes	Local health facility	No	No	No	Yes	Yes	No	No	No	Yes	No	Yes	No	No	No	No	No	No	No	Yes	No	No	No	No	No	No	No	No	Yes	No	No	No
392	2015-10-26	cdd793f8-8f0e-4993-9923-bbc89c59fb1e	9	Anna Shabangu	Male	Head of the house	Primary level	Employed	Farm worker	1	Cement bricks	Zinc	Ventilated improved pit toilet	Piped water into the plot	47	Farming	Yes	Local health facility	Yes	No	No	No	No	No	Yes	No	Yes	No	No	No	No	Yes	No	No	No	No	Yes	No	No	No	No	No	No	No	No	Yes	No	Yes	No
393	2015-10-26	0d4d4c98-dedd-48d8-a431-040eeafa44ea	9	Zothile Mlambo	Male	Wife	Secondary level	Unemployment		1	Cement bricks	Zinc	Ventilated improved pit toilet	Running tap water in dwelling	39		Yes	Local health facility	Yes	Yes	No	Yes	Yes	No	No	Yes	Yes	No	Yes	No	No	No	No	No	No	No	Yes	No	No	No	No	No	No	No	No	No	No	No	No
394	2015-10-26	9ae84a90-c9fe-4fad-b141-08b11e26ac69	9	Zothile Mlambo	Female	Wife	No schooling	Unemployment		1	Cement bricks	Zinc	Ventilated improved pit toilet	Running tap water in dwelling	41		Yes	Local health facility	Yes	Yes	No	Yes	Yes	No	No	Yes	No	No	Yes	No	No	Yes	No	No	No	No	Yes	No	No	No	No	No	No	No	No	No	No	No	No
395	2015-10-26	50c1dc38-a390-4302-982b-582ebf9a07fa	9	Bongiwe Ngobese	Female	Head of the house	No schooling	Pensioner		1	Cement bricks	Zinc	Ventilated improved pit toilet	Other (community tap)	70		Yes	Television	Yes	Yes	No	Yes	Yes	No	No	No	Yes	No	Yes	No	No	Yes	No	No	No	No	Yes	No	No	No	No	No	No	Yes	No	Yes	No	No	No
396	2015-10-26	4fc4e865-b575-492a-96d9-49a4bf1bc5b8	9	Bongiwe Ngobese	Male	Head of the house	No schooling	Unemployment		1	Sticks and mud	Grass	Ventilated improved pit toilet	Other (community tap)	36		Yes	Radio	Yes	No	No	Yes	Yes	No	No	Yes	Yes	No	No	No	No	Yes	Yes	No	No	No	Yes	No	No	No	No	No	No	No	No	Yes	No	Yes	No
397	2015-10-26	60e37d78-fc5c-44db-aea3-68896fa9db50	9	Lungisani Nkosi	Female	Wife	No schooling	Unemployment		1	Cement bricks	Zinc	Ventilated improved pit toilet	Running tap water in dwelling	58		Yes	Relative	Yes	Yes	No	No	No	No	No	No	Yes	No	No	No	No	No	No	No	No	No	Yes	No	No	No	No	No	No	Yes	No	No	No	No	No
398	2015-10-26	b1fa7ef3-65ba-4ab3-ab52-34c6054a3474	9	Lungisani Nkosi	Female	Wife	No schooling	Unemployment		1	Cement bricks	Tiles	Ventilated improved pit toilet	Running tap water in dwelling	46		Yes	Local health facility	Yes	Yes	Yes	Yes	Yes	No	No	No	Yes	No	Yes	Yes	No	No	No	No	No	No	Yes	No	No	No	No	No	No	No	No	No	No	No	No
399	2015-10-26	1ba09a06-1e99-431e-90c2-4207dbd55b9b	9	Bongiwe Gumede	Female	Daughter/son	Secondary level	Unemployment		0	Cement bricks	Zinc	Ventilated improved pit toilet	Running tap water in dwelling	29		Yes	Local health facility	Yes	Yes	No	Yes	Yes	No	No	Yes	Yes	No	No	Yes	Yes	No	No	Yes	No	No	Yes	No	Yes	No	Yes	No	No	Yes	No	Yes	No	Yes	No
400	2015-10-26	0fb3aaee-85d6-413c-996e-30be59b64ccb	9	Bongiwe Gumede	Female	Daughter/son	Secondary level	Unemployment		1	Cement bricks	Zinc	Ventilated improved pit toilet	Running tap water in dwelling	34		Yes	School	Yes	Yes	No	Yes	Yes	No	No	Yes	Yes	No	No	Yes	No	No	Yes	No	No	No	Yes	No	Yes	No	Yes	No	No	Yes	No	Yes	Yes	No	No
[truncated: 37 more columns]
